# Supplementary material for: Bacterial metagenome profiling of hand-made herby cheese samples utilizing high-throughput sequencing to detect geographical indication and marketing potential
Source: Heliyon. 2023 Feb 9;9(2):e13334. doi: 10.1016/j.heliyon.2023.e13334 (PMC9950837; doi:10.1016/j.heliyon.2023.e13334)
Supplement: Multimedia component 2 [file mmc2.xlsx]

## Sheet: all_taxa_table.txt
Rank	TaxId	Scientific Name	1	2	3	4	5	6	7	8	9	10	11	12	13	14	15	16	17	18	19	20	21	22	23	24	25	26	27	28	29	30	31	32	33	34	35	36
unclassified	0	Unknown	0	0	0	0	0	0	0	0	0	0	0	0	0	0	0	0	0	0	0	0	0	0	0	0	0	0	0	0	0	0	0	0	0	0	0	0
superkingdom	2	Bacteria <bacteria>	7062	61008	47138	34211	39491	36561	56645	22420	34123	27509	29223	34664	42756	13213	35152	20350	45877	180625	56215	30248	24298	59239	47622	52759	76105	75343	12497	41543	16207	34035	49632	25194	21273	7460	8239	50661
phylum	2138240	Coprothermobacterota	0	2	0	1	0	0	1	0	0	0	0	1	0	1	0	0	0	3	0	0	0	0	2	0	0	1	0	0	0	0	0	0	1	0	0	1
phylum	65842	Fibrobacteres <Fibrobacteres>	0	2	0	0	0	0	0	0	0	0	0	1	0	0	0	0	0	0	0	0	1	0	0	0	0	0	0	4	0	0	0	2	0	0	0	0
phylum	57723	Acidobacteria <Acidobacteria>	0	2	2	0	0	1	0	1	0	0	0	0	0	0	0	1	4	1	1	1	1	0	1	0	2	0	0	0	1	0	2	2	0	0	0	1
phylum	74152	Elusimicrobia <phylum>	0	1	0	0	2	2	0	1	0	0	0	0	1	0	0	0	2	4	1	0	2	1	0	0	0	0	1	1	0	0	1	0	0	0	0	0
phylum	74201	Verrucomicrobia	1	2	1	0	2	1	1	0	1	0	0	1	0	1	0	0	0	3	0	2	0	0	0	1	1	1	0	1	0	2	2	1	1	0	0	1
phylum	508458	Synergistetes	0	0	1	0	0	0	1	0	0	0	0	0	0	0	0	0	0	1	0	0	0	0	0	0	0	0	0	0	0	1	0	0	0	0	1	0
phylum	976	Bacteroidetes <Bacteroidetes>	13	61	30	35	60	19	30	23	144	78	3	9	25	25	136	125	14	64	48	35	224	44	52	62	54	78	82	24	9	27	26	30	12	108	15	50
phylum	1090	Chlorobi	0	1	0	0	0	0	0	0	0	0	0	0	1	0	0	0	0	0	0	1	6	0	2	0	1	0	0	0	1	0	1	0	0	0	0	0
phylum	1117	Cyanobacteria	0	5	6	10	8	3	11	0	2	2	14	1	4	4	4	3	3	4	9	10	3	5	14	6	14	6	2	5	1	5	64	3	1	55	3	16
phylum	1224	Proteobacteria	518	2027	504	1492	2979	937	10400	545	546	539	178	1769	3534	687	2293	2704	459	1352	2043	2928	743	720	1833	639	7320	6835	1452	2333	1365	1244	1729	1295	489	4390	511	2268
phylum	1239	Firmicutes	5932	53623	43512	29758	30277	32306	42668	20621	28505	24119	26075	30014	35614	11189	29557	15977	41086	168377	49537	25068	17149	54659	41980	47146	61890	63356	9841	35257	11701	29131	41936	21313	19629	1647	6885	44483
phylum	1297	Deinococcus-Thermus	1	2	1	2	1	1	1	0	1	0	0	1	2	0	1	1	3	1	2	2	4	3	1	1	1	1	0	1	14	1	1	0	0	2	0	1
phylum	67812	Candidatus Omnitrophica	0	0	0	0	0	0	0	0	0	0	0	0	1	0	0	0	0	0	1	0	0	0	0	0	0	0	0	0	0	0	0	0	0	0	0	0
phylum	67819	Armatimonadetes	0	0	0	0	0	0	0	0	0	0	0	0	0	0	0	0	0	0	1	0	0	0	0	0	0	0	0	1	1	0	0	0	0	0	0	0
phylum	68297	Dictyoglomi <Dictyoglomi>	0	0	0	0	0	0	0	0	1	0	0	0	0	0	0	0	0	0	0	0	0	0	0	0	0	0	0	0	0	0	0	0	0	1	0	0
phylum	142182	Gemmatimonadetes <phylum>	0	1	0	0	2	1	0	0	1	0	0	1	0	0	1	1	0	1	4	0	0	0	0	0	6	4	2	2	0	0	1	0	0	0	1	1
phylum	134625	Kiritimatiellaeota	0	0	0	0	0	0	0	0	0	0	0	0	0	0	0	0	0	0	1	0	0	0	0	0	0	0	0	0	0	1	0	0	0	0	0	0
phylum	544448	Tenericutes	10	53	40	22	54	32	28	26	25	22	42	29	30	9	32	12	48	132	218	378	40	73	49	317	50	74	14	56	1526	141	52	18	9	2	7	35
phylum	1134404	Ignavibacteriae	0	0	1	0	0	0	0	0	0	0	0	0	0	0	0	1	0	0	0	0	0	0	0	0	0	0	0	0	0	0	0	0	0	0	0	0
phylum	200783	Aquificae <phylum>	0	0	7	3	4	11	0	2	5	0	0	0	3	0	0	6	1	12	3	3	0	8	10	13	10	7	0	0	0	0	0	0	0	0	0	0
phylum	200795	Chloroflexi <Chloroflexi>	3	8	5	10	20	5	10	6	15	8	6	12	13	1	10	5	10	45	9	7	10	12	12	16	17	22	4	16	1	12	4	5	1	1	0	8
phylum	200918	Thermotogae <phylum>	0	0	0	0	0	1	1	0	2	0	0	0	0	0	0	1	0	2	0	1	0	0	1	0	1	0	0	1	0	0	0	1	0	0	0	1
phylum	200930	Deferribacteres <phylum>	1	0	0	0	0	0	1	0	0	0	0	1	0	0	0	0	0	0	0	0	1	1	0	2	0	0	0	0	0	0	0	0	0	0	0	0
phylum	200938	Chrysiogenetes <phylum>	0	1	0	0	0	0	0	0	1	0	0	0	0	0	0	0	0	0	0	0	1	0	0	0	2	1	0	0	0	0	0	0	0	0	0	0
phylum	200940	Thermodesulfobacteria <phylum>	2	8	8	5	20	5	12	0	5	7	6	8	14	2	10	3	6	15	7	5	7	9	2	4	20	7	2	6	1	7	10	1	2	1	0	7
phylum	201174	Actinobacteria <actinobacteria>	37	362	127	387	377	178	346	53	133	92	181	96	191	92	263	158	223	232	915	273	207	233	383	435	645	308	102	542	208	292	628	259	117	226	113	459
phylum	1930617	Calditrichaeota	0	0	0	0	0	0	0	0	0	0	0	1	0	0	0	0	0	0	0	0	0	0	0	0	0	0	0	0	0	0	0	0	0	0	0	0
phylum	95818	Candidatus Saccharibacteria	1	1	4	4	5	1	0	0	33	34	1	4	3	2	2	1	1	13	2	2	1	0	1	1	1	5	1	2	0	1	7	0	1	1	0	2
phylum	456828	Candidatus Cloacimonetes	0	0	0	1	0	0	0	0	2	1	0	0	0	0	0	0	0	0	0	0	0	0	2	0	1	0	0	0	0	0	0	0	0	0	0	0
phylum	203682	Planctomycetes <Planctomycetes>	4	4	2	5	3	2	5	4	1	1	0	15	1	20	7	2	5	21	16	6	3	26	45	14	12	3	5	8	6	8	5	1	1	4	1	5
phylum	203691	Spirochaetes <Spirochaetes>	3	21	7	7	12	9	19	2	7	4	0	2	8	2	5	7	16	6	3	13	13	17	10	13	15	3	3	6	4	5	11	13	3	29	4	8
phylum	40117	Nitrospirae	0	1	0	0	2	1	0	0	0	0	0	1	1	0	0	0	0	0	0	0	0	0	0	1	1	0	0	1	0	1	1	1	0	1	0	1
phylum	32066	Fusobacteria <Fusobacteria>	0	6	2	3	3	2	5	1	2	2	4	0	2	0	1	1	4	7	4	1	1	5	2	9	5	1	3	5	7	1	10	10	0	8	2	4
phylum	204428	Chlamydiae <Chlamydiae>	1	1	1	1	0	0	0	0	0	0	0	0	1	1	2	1	0	2	0	0	0	0	3	1	5	2	0	0	0	1	0	0	0	0	0	0
class	2138243	Coprothermobacteria	0	2	0	1	0	0	1	0	0	0	0	1	0	1	0	0	0	3	0	0	0	0	2	0	0	1	0	0	0	0	0	0	1	0	0	1
class	188708	Thermotogae <class>	0	0	0	0	0	1	1	0	2	0	0	0	0	0	0	1	0	2	0	1	0	0	1	0	1	0	0	1	0	0	0	1	0	0	0	1
class	188787	Deinococci	1	2	1	2	1	1	1	0	1	0	0	1	2	0	1	1	3	1	2	2	4	3	1	1	1	1	0	1	14	1	1	0	0	2	0	1
class	1663419	Fimbriimonadia	0	0	0	0	0	0	0	0	0	0	0	0	0	0	0	0	0	0	1	0	0	0	0	0	0	0	0	1	1	0	0	0	0	0	0	0
class	909932	Negativicutes	1	13	7	6	8	6	2	0	0	2	3	9	11	0	13	4	6	19	17	9	26	5	19	3	19	8	1	7	0	7	9	6	2	2	3	4
class	1737404	Tissierellia	0	4	5	1	1	1	3	1	4	2	3	2	1	0	2	2	3	9	6	4	9	3	7	46	5	4	2	1	1	4	5	3	1	2	3	1
class	475962	Caldilineae	0	0	0	0	0	0	0	0	0	0	0	0	0	0	0	0	0	1	0	0	0	0	0	0	0	0	0	0	0	0	0	0	0	0	0	0
class	91061	Bacilli	5773	52541	43004	29281	29510	31687	41839	20334	28059	23825	25622	29459	34982	11022	29103	15694	40362	164928	48354	24515	16269	53521	40823	46280	60554	61897	9542	34493	11328	28526	40631	20734	19268	1573	6717	43474
class	795747	Ignavibacteria	0	0	1	0	0	0	0	0	0	0	0	0	0	0	0	1	0	0	0	0	0	0	0	0	0	0	0	0	0	0	0	0	0	0	0	0
class	1236	Gammaproteobacteria	303	1637	317	1134	2551	364	8317	319	213	332	42	1567	3178	281	2060	2285	155	991	1705	2600	469	432	1308	240	6808	6346	654	1211	708	370	491	187	120	3103	171	412
class	189775	Thermomicrobia <Thermomicrobia>	1	0	0	1	4	0	1	0	1	0	0	0	0	0	1	0	0	0	0	0	0	0	0	1	0	0	0	0	0	0	0	0	0	1	0	1
class	2811502	Thermodesulfovibrionia	0	0	0	0	1	0	0	0	0	0	0	0	0	0	0	0	0	0	0	0	0	0	0	0	0	0	0	0	0	0	0	0	0	0	0	0
class	2008785	Hydrogenophilalia	0	0	0	0	0	0	0	0	0	0	0	0	0	0	0	0	0	0	0	0	0	0	0	0	0	1	1	0	1	0	0	0	0	0	0	0
class	1760	Actinomycetia	32	352	125	377	369	176	341	51	129	88	180	92	185	92	258	153	215	214	896	269	200	224	378	421	638	304	99	524	202	278	622	253	116	222	113	451
class	1853228	Chitinophagia	0	0	5	1	1	1	3	0	1	1	0	0	1	1	1	4	1	1	0	0	2	0	1	1	3	2	1	0	0	1	3	1	0	1	0	2
class	526524	Erysipelotrichia	7	13	5	9	26	3	11	0	6	5	5	5	6	0	12	2	9	26	110	5	138	5	22	6	20	16	8	1	2	13	30	6	4	1	13	5
class	67799	Thermodesulfobacteria <class>	2	8	8	5	20	5	12	0	5	7	6	8	14	2	10	3	6	15	7	5	7	9	2	4	20	7	2	6	1	7	10	1	2	1	0	7
class	2517206	Candidatus Brocadiae	0	0	0	0	0	0	0	0	0	0	0	0	0	0	0	0	0	2	1	0	0	0	0	1	1	0	0	0	0	2	2	0	0	0	0	1
class	649775	Synergistia	0	0	1	0	0	0	1	0	0	0	0	0	0	0	0	0	0	1	0	0	0	0	0	0	0	0	0	0	0	1	0	0	0	0	1	0
class	68337	Deferribacteres <class>	1	0	0	0	0	0	1	0	0	0	0	1	0	0	0	0	0	0	0	0	1	1	0	2	0	0	0	0	0	0	0	0	0	0	0	0
class	641853	Elusimicrobia <class>	0	1	0	0	2	2	0	1	0	0	0	0	1	0	0	0	2	4	1	0	2	1	0	0	0	0	1	1	0	0	1	0	0	0	0	0
class	666505	Phycisphaerae	0	0	0	2	0	0	1	0	0	0	0	0	0	0	0	0	1	2	0	1	2	0	2	0	0	0	0	0	0	0	0	0	0	1	0	0
class	191410	Chlorobia	0	1	0	0	0	0	0	0	0	0	0	0	1	0	0	0	0	0	0	1	6	0	2	0	1	0	0	0	1	0	1	0	0	0	0	0
class	117743	Flavobacteriia	4	9	11	20	12	11	15	13	116	58	1	3	7	13	100	96	2	45	12	26	3	29	13	34	25	51	34	8	2	8	6	8	5	23	4	37
class	117747	Sphingobacteriia	0	4	0	3	5	2	3	1	7	6	0	0	2	2	29	5	3	4	2	2	0	4	2	2	1	8	3	2	1	1	0	1	1	9	0	1
class	84992	Acidimicrobiia	0	1	0	3	2	0	0	0	1	1	0	3	2	0	0	1	2	2	1	1	2	0	2	1	0	0	1	0	0	1	0	1	0	0	0	1
class	84995	Rubrobacteria	0	0	0	0	0	0	0	0	0	0	0	0	0	0	0	0	2	0	0	0	0	0	0	0	0	0	0	1	0	0	1	2	0	0	0	0
class	84998	Coriobacteriia	2	3	1	3	5	1	3	1	0	0	0	1	3	0	0	1	3	4	2	3	0	3	0	3	2	2	1	4	4	2	0	1	1	4	0	2
class	118001	Chrysiogenetes <class>	0	1	0	0	0	0	0	0	1	0	0	0	0	0	0	0	0	0	0	0	1	0	0	0	2	1	0	0	0	0	0	0	0	0	0	0
class	1813735	Vicinamibacteria	0	1	1	0	0	1	0	0	0	0	0	0	0	0	0	0	0	0	0	0	0	0	0	0	1	0	0	0	0	0	0	0	0	0	0	0
class	2682225	Tepidiformia	0	3	2	2	6	0	4	1	2	2	3	2	1	0	1	0	5	5	4	2	6	2	1	3	6	2	1	3	1	3	2	4	1	0	0	2
class	388447	Ktedonobacteria	0	0	0	1	1	1	1	0	0	0	0	1	0	1	0	0	0	0	0	0	0	0	0	0	0	4	0	1	0	0	0	0	0	0	0	0
class	134549	Spartobacteria	0	0	0	0	0	0	0	0	0	0	0	0	0	0	0	0	0	0	0	0	0	0	0	0	0	0	0	0	0	1	0	0	0	0	0	0
class	28211	Alphaproteobacteria	129	226	117	246	288	493	1535	186	238	111	91	135	231	184	135	300	243	209	171	196	218	212	269	335	204	244	685	870	565	737	1076	967	338	948	280	1769
class	28216	Betaproteobacteria	67	111	54	48	74	58	442	29	82	82	39	37	72	193	67	59	50	79	38	61	15	51	190	36	156	94	82	203	61	99	72	78	24	272	41	53
class	28221	Deltaproteobacteria	4	20	4	20	17	6	13	1	2	3	3	5	4	19	4	4	3	13	8	10	12	3	8	5	15	14	6	2	4	6	11	48	2	10	6	8
class	200643	Bacteroidia	5	33	11	5	31	2	3	6	14	3	1	3	9	8	3	11	7	10	5	2	9	7	17	19	4	8	14	7	4	11	3	16	6	63	7	5
class	1937959	Saprospiria	0	0	0	0	1	0	0	0	0	0	0	0	0	0	0	0	0	0	0	2	0	0	0	0	1	0	0	0	0	0	0	0	0	0	0	0
class	2093818	Candidatus Saccharimonia	0	1	4	3	3	1	0	0	31	32	0	3	2	2	1	1	1	9	2	2	1	0	1	1	1	1	0	2	0	1	7	0	1	0	0	2
class	1921781	Kiritimatiellae	0	0	0	0	0	0	0	0	0	0	0	0	0	0	0	0	0	0	1	0	0	0	0	0	0	0	0	0	0	1	0	0	0	0	0	0
class	1807140	Acidithiobacillia	0	0	0	0	0	0	0	0	0	0	0	0	0	0	0	0	0	0	0	1	0	0	0	0	0	0	0	0	0	0	0	0	0	0	0	0
class	29547	Epsilonproteobacteria	2	5	9	10	19	3	17	1	6	2	0	3	4	3	1	7	2	5	11	20	1	9	17	11	15	11	5	1	1	6	2	3	1	9	3	2
class	1962850	Calditrichae	0	0	0	0	0	0	0	0	0	0	0	1	0	0	0	0	0	0	0	0	0	0	0	0	0	0	0	0	0	0	0	0	0	0	0	0
class	414999	Opitutae	0	0	0	0	0	0	0	0	0	0	0	0	0	1	0	0	0	0	0	1	0	0	0	0	0	0	0	1	0	1	0	1	0	0	0	0
class	1553900	Oligoflexia	0	0	0	1	0	1	1	0	0	0	0	0	0	0	0	0	1	0	0	0	1	0	0	0	0	0	0	0	0	0	2	0	0	1	1	1
class	292625	Anaerolineae	0	3	1	3	5	3	2	0	7	1	2	5	3	0	4	3	3	12	2	3	3	5	4	6	6	4	2	7	0	4	2	0	0	0	0	3
class	1955630	Methylacidiphilae	0	0	0	0	0	0	0	0	0	0	0	0	0	0	0	0	0	0	0	0	0	0	0	0	0	1	0	0	0	0	1	0	0	0	0	0
class	1562566	Blastocatellia	0	0	0	0	0	0	0	0	0	0	0	0	0	0	0	0	0	0	1	0	0	0	0	0	0	0	0	0	0	0	0	0	0	0	0	0
class	301297	Dehalococcoidia	2	2	2	2	3	1	1	5	5	5	1	3	9	0	2	2	1	19	2	0	0	4	4	4	4	8	1	5	0	2	0	1	0	0	0	2
class	1497346	Thermoleophilia	1	0	0	0	0	0	0	0	0	0	0	0	0	0	0	0	0	0	1	0	0	0	0	0	0	0	0	0	1	1	1	0	0	0	0	0
class	186801	Clostridia	48	76	30	32	65	28	25	16	24	22	24	25	60	12	37	64	43	151	97	13	40	337	43	51	58	53	88	64	10	41	48	29	15	41	14	43
class	768503	Cytophagia	1	11	3	4	9	2	6	3	5	2	1	3	5	1	3	4	1	3	9	3	161	3	8	5	10	8	28	4	2	6	2	4	0	12	3	4
class	1382928	Ardenticatenia	0	0	0	0	0	0	0	0	0	0	0	0	0	0	0	0	1	1	1	0	0	0	1	0	0	1	0	0	0	3	0	0	0	0	0	0
class	219685	Gemmatimonadetes <class>	0	1	0	0	2	1	0	0	1	0	0	1	0	0	1	1	0	1	4	0	0	0	0	0	6	4	2	2	0	0	1	0	0	0	1	1
class	203486	Dictyoglomia	0	0	0	0	0	0	0	0	1	0	0	0	0	0	0	0	0	0	0	0	0	0	0	0	0	0	0	0	0	0	0	0	0	1	0	0
class	203490	Fusobacteriia	0	6	2	3	3	2	5	1	2	2	4	0	2	0	1	1	4	7	4	1	1	5	2	9	5	1	3	5	7	1	10	10	0	8	2	4
class	203494	Verrucomicrobiae	1	2	1	0	2	1	1	0	1	0	0	1	0	0	0	0	0	3	0	1	0	0	0	1	1	0	0	0	0	0	1	0	0	0	0	0
class	580370	Zetaproteobacteria	0	1	0	0	0	0	0	0	0	0	0	0	3	0	0	0	0	1	0	0	0	1	1	1	0	0	1	0	0	1	0	2	0	0	0	0
class	203683	Planctomycetia	4	4	2	3	3	2	4	4	1	1	0	15	1	20	7	2	4	17	15	5	1	26	43	13	11	3	5	8	6	6	3	1	1	3	1	4
class	203693	Nitrospira <class>	0	1	0	0	1	1	0	0	0	0	0	1	1	0	0	0	0	0	0	0	0	0	0	1	1	0	0	1	0	1	1	1	0	1	0	1
class	203692	Spirochaetia	3	21	7	7	12	9	19	2	7	4	0	2	8	2	5	7	16	6	3	13	13	17	10	13	15	3	3	6	4	5	11	13	3	29	4	8
class	31969	Mollicutes	10	52	40	22	54	32	27	26	24	22	38	28	30	9	28	12	46	128	214	378	39	73	47	314	50	72	13	55	1526	140	52	18	9	2	7	35
class	32061	Chloroflexia	0	0	0	1	1	0	1	0	0	0	0	1	0	0	0	0	0	0	0	2	0	0	0	0	1	0	0	0	0	0	0	0	0	0	0	0
class	908620	Nitriliruptoria	0	0	0	0	0	0	1	0	0	0	0	0	0	0	1	0	0	0	1	0	0	0	1	0	0	0	0	0	0	0	1	0	0	0	0	1
class	187857	Aquificae <class>	0	0	7	3	4	11	0	2	5	0	0	0	3	0	0	6	1	12	3	3	0	8	10	13	10	7	0	0	0	0	0	0	0	0	0	0
class	204430	Fibrobacteria	0	2	0	0	0	0	0	0	0	0	0	1	0	0	0	0	0	0	0	0	1	0	0	0	0	0	0	4	0	0	0	2	0	0	0	0
class	204429	Chlamydiia	1	1	1	1	0	0	0	0	0	0	0	0	1	1	2	1	0	2	0	0	0	0	3	1	5	2	0	0	0	1	0	0	0	0	0	0
class	204432	Acidobacteriia	0	1	1	0	0	0	0	1	0	0	0	0	0	0	0	1	4	1	0	1	1	0	1	0	1	0	0	0	1	0	2	2	0	0	0	1
order	29	Myxococcales	1	8	3	9	5	4	9	0	0	1	1	3	1	3	1	1	0	5	3	6	1	0	3	3	7	5	5	1	3	3	6	5	1	7	1	5
order	112	Planctomycetales	0	4	1	1	2	2	1	3	1	1	0	3	1	0	0	0	1	9	2	2	1	1	0	5	7	0	4	6	4	4	2	1	1	2	0	4
order	213115	Desulfovibrionales	2	0	1	1	2	0	1	1	2	1	0	0	0	0	1	2	0	0	2	0	5	1	3	1	1	1	1	0	1	0	0	0	0	0	0	1
order	213113	Desulfurellales	0	0	0	0	0	0	0	0	0	0	0	0	0	0	0	0	0	0	0	0	0	0	0	0	0	1	0	0	0	0	0	0	0	0	0	0
order	213118	Desulfobacterales	0	0	0	0	5	1	1	0	0	1	1	1	1	16	0	0	1	5	0	2	4	1	1	0	2	1	0	0	0	1	0	43	0	2	4	2
order	136	Spirochaetales	3	21	3	4	9	4	11	2	2	1	0	2	6	0	3	5	6	4	1	3	5	13	10	7	6	1	1	4	0	3	6	12	3	20	4	6
order	2138246	Coprothermobacterales	0	2	0	1	0	0	1	0	0	0	0	1	0	1	0	0	0	3	0	0	0	0	2	0	0	1	0	0	0	0	0	0	1	0	0	1
order	1769716	Mesoaciditogales	0	0	0	0	0	0	0	0	0	0	0	0	0	0	0	0	0	0	0	0	0	0	0	0	0	0	0	1	0	0	0	0	0	0	0	0
order	188710	Thermodesulfobacteriales	2	8	8	5	20	5	12	0	5	7	6	8	14	2	10	3	6	15	7	5	7	9	2	4	20	7	2	6	1	7	10	1	2	1	0	7
order	1843488	Acidaminococcales	0	0	0	0	0	0	0	0	0	0	0	1	0	0	0	0	0	0	0	0	0	0	0	0	0	0	0	0	0	1	0	0	0	0	0	0
order	1843489	Veillonellales	0	6	6	5	4	3	0	0	0	0	2	4	3	0	6	2	3	8	8	6	24	3	15	0	13	3	1	4	0	0	6	2	0	0	2	1
order	356	Hyphomicrobiales	111	187	104	219	261	334	1507	177	214	81	88	108	213	152	77	269	227	184	150	170	196	195	233	307	172	209	624	847	539	711	1042	934	323	897	256	1746
order	213462	Syntrophobacterales	1	0	0	0	0	0	0	0	0	0	0	0	1	0	1	0	0	0	0	1	0	1	0	0	0	0	0	0	0	0	0	0	0	0	0	0
order	1663425	Fimbriimonadales	0	0	0	0	0	0	0	0	0	0	0	0	0	0	0	0	0	0	1	0	0	0	0	0	0	0	0	1	1	0	0	0	0	0	0	0
order	213481	Bdellovibrionales	0	0	0	0	0	1	0	0	0	0	0	0	0	0	0	0	0	0	0	0	1	0	0	0	0	0	0	0	0	0	2	0	0	1	0	0
order	909929	Selenomonadales	1	7	1	1	4	3	2	0	0	2	1	4	8	0	7	2	3	11	9	3	2	2	4	3	6	5	0	3	0	6	3	4	2	2	1	3
order	1737405	Tissierellales	0	4	5	1	1	1	3	1	4	2	2	0	1	0	2	2	2	8	6	3	9	3	7	45	5	2	0	1	1	3	5	2	1	2	3	0
order	766	Rickettsiales	0	2	1	3	2	1	3	0	2	2	1	0	1	1	4	1	1	1	7	2	2	2	3	4	3	10	0	1	0	2	1	1	1	3	0	1
order	475963	Caldilineales	0	0	0	0	0	0	0	0	0	0	0	0	0	0	0	0	0	1	0	0	0	0	0	0	0	0	0	0	0	0	0	0	0	0	0	0
order	213849	Campylobacterales	2	5	9	10	19	3	17	1	6	2	0	3	4	3	1	7	2	3	7	20	1	9	14	11	15	10	5	1	1	6	2	2	1	9	3	2
order	1118	Chroococcales	0	0	1	2	3	0	2	0	0	1	0	0	1	0	0	0	0	1	0	0	0	0	2	0	0	1	0	0	0	1	1	2	1	1	0	0
order	795748	Ignavibacteriales	0	0	1	0	0	0	0	0	0	0	0	0	0	0	0	1	0	0	0	0	0	0	0	0	0	0	0	0	0	0	0	0	0	0	0	0
order	1150	Oscillatoriales	0	0	0	0	0	0	3	0	0	0	0	0	0	0	0	1	0	0	0	1	0	1	0	1	2	0	0	0	1	2	0	0	0	0	0	1
order	2483366	Sedimentisphaerales	0	0	0	1	0	0	0	0	0	0	0	0	0	0	0	0	0	2	0	0	2	0	1	0	0	0	0	0	0	0	0	0	0	0	0	0
order	1161	Nostocales	0	3	4	5	2	0	3	0	1	1	14	0	1	3	2	1	1	0	3	6	1	2	3	1	8	2	0	4	0	0	57	0	0	30	1	1
order	91347	Enterobacterales	33	1346	228	866	1846	124	3265	178	63	115	19	1129	1885	47	1568	771	85	303	305	1227	159	265	961	83	2645	2615	317	372	396	37	241	90	80	2375	29	167
order	189769	Chrysiogenales	0	1	0	0	0	0	0	0	1	0	0	0	0	0	0	0	0	0	0	0	1	0	0	0	2	1	0	0	0	0	0	0	0	0	0	0
order	189778	Nitrospirales	0	1	0	0	1	1	0	0	0	0	0	1	1	0	0	0	0	0	0	0	0	0	0	1	1	0	0	1	0	1	1	1	0	1	0	1
order	189776	Thermomicrobiales	0	0	0	0	0	0	0	0	0	0	0	0	0	0	0	0	0	0	0	0	0	0	0	1	0	0	0	0	0	0	0	0	0	1	0	1
order	1385	Bacillales	427	1063	659	792	958	1618	661	545	806	462	418	431	481	157	1115	278	451	2109	5475	523	4515	546	1541	1023	1573	1440	266	734	359	437	4788	352	223	94	275	997
order	1779134	Bradymonadales	0	0	0	0	0	0	1	0	0	0	0	0	0	0	0	0	1	0	0	0	1	0	0	1	1	2	0	0	0	0	0	0	0	0	0	0
order	2762275	Trueperales	0	0	0	0	0	0	0	0	0	0	0	0	0	0	0	0	0	0	0	0	0	0	0	0	0	0	0	0	1	0	0	0	0	0	0	0
order	206351	Neisseriales	5	34	29	13	18	21	39	13	54	36	30	3	17	9	16	18	25	40	15	24	2	29	6	26	104	35	6	24	10	55	23	2	12	14	3	23
order	2024979	Bacteriovoracales	0	0	0	1	0	0	1	0	0	0	0	0	0	0	0	0	0	0	0	0	0	0	0	0	0	0	0	0	0	0	0	0	0	0	1	1
order	2024973	Silvanigrellales	0	0	0	0	0	0	0	0	0	0	0	0	0	0	0	0	1	0	0	0	0	0	0	0	0	0	0	0	0	0	0	0	0	0	0	0
order	206389	Rhodocyclales	0	0	3	3	3	2	2	0	1	0	0	0	3	0	0	0	0	2	1	3	0	1	0	0	2	1	0	0	0	1	0	0	0	42	0	2
order	2811503	Thermodesulfovibrionales	0	0	0	0	1	0	0	0	0	0	0	0	0	0	0	0	0	0	0	0	0	0	0	0	0	0	0	0	0	0	0	0	0	0	0	0
order	1934945	Immundisolibacterales	0	0	0	0	0	0	0	0	0	0	0	0	0	0	0	0	0	0	0	0	0	0	0	0	2	0	0	0	0	0	0	0	0	0	0	0
order	1853229	Chitinophagales	0	0	5	1	1	1	3	0	1	1	0	0	1	1	1	4	1	1	0	0	2	0	1	1	3	2	1	0	0	1	3	1	0	1	0	2
order	2037	Actinomycetales	3	8	17	12	31	9	32	3	4	2	3	0	2	3	4	3	2	7	13	52	27	4	34	7	47	14	2	9	3	2	3	3	3	7	6	7
order	362534	Kordiimonadales	0	0	0	0	0	0	0	0	0	0	0	0	0	0	0	0	0	1	0	0	0	0	0	0	0	0	0	0	0	0	0	0	0	0	0	0
order	2085	Mycoplasmatales	7	44	37	18	48	28	18	22	20	16	31	25	19	9	24	11	39	106	201	376	33	64	37	303	44	61	11	49	1525	140	42	13	8	2	6	34
order	51291	Chlamydiales	1	1	0	1	0	0	0	0	0	0	0	0	1	1	2	1	0	2	0	0	0	0	3	1	5	0	0	0	0	1	0	0	0	0	0	0
order	526525	Erysipelotrichales	7	13	5	9	26	3	11	0	6	5	5	5	6	0	12	2	9	26	110	5	138	5	22	6	20	16	8	1	2	13	30	6	4	1	13	5
order	2419	Thermotogales	0	0	0	0	0	1	0	0	2	0	0	0	0	0	0	1	0	0	0	1	0	0	1	0	1	0	0	0	0	0	0	1	0	0	0	0
order	1706369	Cellvibrionales	0	0	0	1	0	1	7	0	0	0	0	0	1	0	0	2	1	1	4	2	1	1	1	0	2	3	0	0	1	0	3	0	0	3	1	0
order	649776	Synergistales	0	0	1	0	0	0	1	0	0	0	0	0	0	0	0	0	0	1	0	0	0	0	0	0	0	0	0	0	0	1	0	0	0	0	1	0
order	1755823	Egicoccales	0	0	0	0	0	0	0	0	0	0	0	0	0	0	0	0	0	0	0	0	0	0	0	0	0	0	0	0	0	0	1	0	0	0	0	0
order	68295	Thermoanaerobacterales	0	2	2	5	2	3	2	3	3	2	0	2	2	0	0	2	1	7	1	1	0	1	1	1	3	3	0	3	1	0	2	0	0	1	0	2
order	1747768	Egibacterales	0	0	0	0	0	0	1	0	0	0	0	0	0	0	1	0	0	0	0	0	0	0	0	0	0	0	0	0	0	0	0	0	0	0	0	0
order	641854	Elusimicrobiales	0	1	0	0	2	2	0	1	0	0	0	0	1	0	0	0	2	4	1	0	2	1	0	0	0	0	1	1	0	0	1	0	0	0	0	0
order	666506	Phycisphaerales	0	0	0	1	0	0	1	0	0	0	0	0	0	0	0	0	1	0	0	1	0	0	1	0	0	0	0	0	0	0	0	0	0	1	0	0
order	191393	Deferribacterales	1	0	0	0	0	0	1	0	0	0	0	1	0	0	0	0	0	0	0	0	1	1	0	2	0	0	0	0	0	0	0	0	0	0	0	0
order	191411	Chlorobiales	0	1	0	0	0	0	0	0	0	0	0	0	1	0	0	0	0	0	0	1	6	0	2	0	1	0	0	0	1	0	1	0	0	0	0	0
order	84993	Acidimicrobiales	0	1	0	3	2	0	0	0	1	1	0	3	2	0	0	1	2	2	1	1	2	0	2	1	0	0	1	0	0	1	0	1	0	0	0	1
order	84996	Rubrobacterales	0	0	0	0	0	0	0	0	0	0	0	0	0	0	0	0	2	0	0	0	0	0	0	0	0	0	0	1	0	0	1	2	0	0	0	0
order	84999	Coriobacteriales	1	1	0	1	0	1	1	0	0	0	0	0	1	0	0	0	1	2	1	1	0	1	0	1	1	1	0	1	0	0	0	1	1	2	0	0
order	85001	Sphaerobacterales	1	0	0	1	4	0	1	0	1	0	0	0	0	0	1	0	0	0	0	0	0	0	0	0	0	0	0	0	0	0	0	0	0	0	0	0
order	85004	Bifidobacteriales	0	1	1	0	11	1	0	0	0	1	0	2	1	0	2	4	4	4	2	4	0	4	0	4	4	4	1	1	0	2	1	11	1	2	0	0
order	85007	Corynebacteriales	6	11	11	15	18	14	26	5	6	3	6	6	7	4	14	13	17	32	27	36	28	10	17	35	32	51	10	14	18	19	33	36	11	17	7	25
order	85006	Micrococcales	3	166	13	52	15	21	56	8	37	29	67	3	17	23	101	21	13	47	503	29	42	45	111	125	210	58	33	147	49	106	167	37	46	31	16	181
order	85009	Propionibacteriales	9	16	25	209	138	65	45	10	20	9	26	26	48	15	8	57	23	34	15	17	12	70	125	155	99	57	15	50	17	41	40	89	25	49	16	60
order	85008	Micromonosporales	1	1	1	2	6	1	4	3	2	2	1	0	2	5	1	1	1	1	6	5	1	0	0	2	5	2	2	159	3	5	4	4	6	7	1	6
order	85011	Streptomycetales	3	45	35	32	61	32	104	10	17	7	6	10	19	28	12	15	137	20	29	78	14	43	33	31	81	31	23	60	47	38	231	47	10	72	59	56
order	85010	Pseudonocardiales	2	5	3	1	6	7	8	0	5	2	3	3	11	1	6	2	6	13	13	5	3	8	3	6	2	5	2	1	2	6	10	5	2	17	1	4
order	85013	Frankiales	0	1	0	1	0	0	0	0	0	0	0	0	1	1	0	0	0	1	0	0	0	0	1	0	0	0	0	1	32	0	2	0	0	0	0	2
order	85012	Streptosporangiales	0	0	0	1	0	0	0	0	1	0	0	0	2	0	0	1	1	1	4	0	0	0	0	2	1	0	1	0	2	1	2	4	1	2	0	1
order	85014	Glycomycetales	0	1	1	2	9	2	3	1	3	1	1	2	5	0	3	0	2	5	2	0	1	2	0	1	2	3	1	3	0	2	3	0	0	0	2	4
order	1485951	Desulfurobacteriales	0	0	1	0	0	0	0	0	0	0	0	0	0	0	0	0	0	0	0	0	0	0	0	0	0	0	0	0	0	0	0	0	0	0	0	0
order	68933	Thermales	0	0	0	2	1	0	0	0	0	0	0	0	0	0	0	0	0	0	1	1	2	0	1	1	0	0	0	0	12	0	1	0	0	1	0	0
order	2682226	Tepidiformales	0	3	2	2	6	0	4	1	2	2	3	2	1	0	1	0	5	5	4	2	6	2	1	3	6	2	1	3	1	3	2	4	1	0	0	2
order	388448	Ktedonobacterales	0	0	0	1	1	1	1	0	0	0	0	1	0	1	0	0	0	0	0	0	0	0	0	0	0	4	0	1	0	0	0	0	0	0	0	0
order	52604	Pleurocapsales	0	0	0	0	0	0	0	0	0	0	0	0	0	0	0	0	0	0	0	2	0	0	0	0	1	0	0	0	0	0	0	0	0	0	0	13
order	1240482	Orbales	2	0	0	0	0	1	3	0	0	0	0	0	3	0	0	1	0	5	1	1	1	1	0	0	0	0	3	0	2	0	0	1	0	7	2	1
order	1191478	Magnetococcales	0	0	0	0	0	0	0	0	0	0	0	0	0	0	0	0	0	0	0	1	0	0	0	0	0	0	0	0	0	0	0	0	0	0	0	0
order	1936988	Saprospirales	0	0	0	0	1	0	0	0	0	0	0	0	0	0	0	0	0	0	0	2	0	0	0	0	1	0	0	0	0	0	0	0	0	0	0	0
order	225057	Acidithiobacillales	0	0	0	0	0	0	0	0	0	0	0	0	0	0	0	0	0	0	0	1	0	0	0	0	0	0	0	0	0	0	0	0	0	0	0	0
order	69541	Desulfuromonadales	0	12	0	9	4	1	0	0	0	0	1	0	1	0	0	1	1	3	3	1	1	0	1	0	1	2	0	0	0	2	5	0	1	1	1	0
order	200644	Flavobacteriales	4	9	11	20	12	11	15	13	116	58	1	3	7	13	100	96	2	45	12	26	3	29	13	34	25	51	34	8	2	8	6	8	5	23	4	37
order	200666	Sphingobacteriales	0	4	0	3	5	2	3	1	7	6	0	0	2	2	29	5	3	4	2	2	0	4	2	2	1	8	3	2	1	1	0	1	1	9	0	1
order	1921002	Holosporales	0	0	0	1	0	0	0	0	0	0	0	0	0	0	0	0	0	0	0	0	0	0	0	0	0	0	0	0	0	1	0	0	0	0	0	0
order	1970189	Marinilabiliales	0	0	0	0	0	0	0	0	1	0	0	0	0	0	0	0	0	0	0	0	0	0	0	0	0	0	1	0	1	1	0	0	0	0	0	0
order	118964	Deinococcales	1	2	1	0	0	1	0	0	0	0	0	1	1	0	0	1	3	1	0	1	1	3	0	0	1	1	0	1	1	1	0	0	0	1	0	1
order	118969	Legionellales	0	2	1	2	1	2	4	2	0	0	0	2	3	2	2	4	0	2	0	1	2	1	0	0	2	3	2	0	2	1	0	0	3	3	0	0
order	53433	Halanaerobiales	0	2	0	0	2	0	1	0	0	0	0	2	3	0	1	0	0	3	0	0	0	0	0	2	1	1	0	0	0	0	0	0	0	0	0	0
order	119069	Hydrogenophilales	0	0	0	0	0	0	0	0	0	0	0	0	0	0	0	0	0	0	0	0	0	0	0	0	0	1	1	0	1	0	0	0	0	0	0	0
order	2691355	Gemmatales	3	0	0	0	1	0	1	0	0	0	0	12	0	20	2	1	0	0	1	1	0	1	1	0	1	0	1	0	1	0	0	0	0	1	0	0
order	2691354	Pirellulales	1	0	1	2	0	0	2	1	0	0	0	0	0	0	5	1	3	8	12	2	0	24	42	8	3	2	0	2	0	2	1	0	0	0	1	0
order	332160	Bryobacterales	0	1	0	0	0	0	0	0	0	0	0	0	0	0	0	0	1	1	0	0	1	0	1	0	0	0	0	0	0	0	2	2	0	0	0	0
order	1692040	Acidiferrobacterales	0	0	0	0	0	0	0	0	0	0	0	0	0	0	0	0	0	0	0	0	0	0	0	0	1	0	0	0	0	0	0	0	0	0	0	0
order	135614	Xanthomonadales	8	6	2	5	5	7	6	3	3	4	1	13	18	8	15	11	2	6	12	8	30	8	4	1	5	5	18	7	12	16	3	4	0	17	4	10
order	135615	Cardiobacteriales	0	0	0	0	0	0	0	0	0	0	0	0	0	0	0	0	0	0	0	0	0	0	0	0	0	1	0	0	0	0	0	0	0	1	0	0
order	135613	Chromatiales	1	3	0	1	17	1	24	0	1	0	0	5	18	0	8	4	2	2	10	4	4	1	2	1	6	4	0	4	2	1	5	1	0	9	1	6
order	135618	Methylococcales	0	0	1	1	0	0	0	1	0	0	0	1	5	0	2	2	0	0	13	1	1	1	7	2	3	8	1	0	1	1	1	0	0	0	1	1
order	135619	Oceanospirillales	2	2	2	5	9	3	104	6	5	0	1	4	4	11	11	8	7	148	344	4	11	3	4	5	24	7	9	58	7	43	26	3	1	4	5	11
order	135622	Alteromonadales	3	10	5	6	16	0	127	5	5	4	0	14	16	5	8	35	4	15	6	43	5	5	14	11	69	33	2	11	8	48	3	4	0	14	0	4
order	135623	Vibrionales	6	13	10	10	9	0	63	2	2	4	0	7	11	0	5	17	3	4	4	22	0	8	6	4	63	25	8	17	15	4	5	2	0	18	6	3
order	135624	Aeromonadales	0	3	0	2	5	2	1931	16	0	1	0	53	107	3	3	829	1	28	54	289	0	2	1	41	86	28	0	3	4	1	10	0	0	11	0	5
order	135625	Pasteurellales	2	6	0	1	6	2	8	1	0	0	1	2	4	127	2	2	3	1	5	1	8	2	2	2	9	6	0	108	1	1	7	2	2	14	2	0
order	1217098	Jiangellales	0	0	0	0	0	0	0	0	0	0	0	0	0	1	0	0	0	0	0	0	0	0	0	1	0	0	0	0	1	0	0	0	0	0	0	0
order	742030	Salinisphaerales	0	0	0	1	0	0	0	0	0	0	0	0	0	0	4	0	0	1	1	0	0	0	1	0	0	0	0	0	0	1	0	0	0	0	0	0
order	2093819	Candidatus Nanosynbacterales	0	1	4	3	3	1	0	0	31	32	0	3	2	2	1	1	1	9	2	2	1	0	1	1	1	1	0	2	0	1	7	0	1	0	0	2
order	1921782	Kiritimatiellales	0	0	0	0	0	0	0	0	0	0	0	0	0	0	0	0	0	0	1	0	0	0	0	0	0	0	0	0	0	1	0	0	0	0	0	0
order	1962852	Calditrichales	0	0	0	0	0	0	0	0	0	0	0	1	0	0	0	0	0	0	0	0	0	0	0	0	0	0	0	0	0	0	0	0	0	0	0	0
order	2495578	Sporichthyales	0	0	0	0	0	0	0	0	0	1	2	0	0	0	1	0	0	0	0	0	0	1	0	0	1	0	0	0	0	0	2	0	0	0	0	0
order	717963	Methylacidiphilales	0	0	0	0	0	0	0	0	0	0	0	0	0	0	0	0	0	0	0	0	0	0	0	0	0	1	0	0	0	0	1	0	0	0	0	0
order	1643688	Leptospirales	0	0	3	3	2	5	8	0	2	3	0	0	2	1	2	2	9	2	1	9	8	4	0	5	9	2	2	2	3	0	5	0	0	9	0	2
order	1643682	Geodermatophilales	1	0	0	2	1	1	0	0	0	1	1	0	0	0	1	1	0	0	1	0	0	1	1	0	0	0	0	2	1	1	1	1	0	0	1	2
order	1643684	Nakamurellales	0	0	0	0	0	0	0	0	1	0	0	0	0	0	0	0	0	0	0	0	0	0	0	0	0	0	1	0	0	2	1	0	0	0	0	0
order	1643686	Brachyspirales	0	0	1	0	1	0	0	0	1	0	0	0	0	1	0	0	0	0	1	0	0	0	0	1	0	0	0	0	0	0	0	0	0	0	0	0
order	54526	Pelagibacterales	0	0	0	0	0	0	0	0	0	0	0	0	0	0	0	1	0	0	0	1	0	0	0	0	0	0	0	2	0	0	0	0	0	0	0	0
order	415000	Opitutales	0	0	0	0	0	0	0	0	0	0	0	0	0	1	0	0	0	0	0	1	0	0	0	0	0	0	0	1	0	1	0	1	0	0	0	0
order	1643822	Eggerthellales	1	2	1	2	4	0	2	1	0	0	0	1	1	0	0	1	2	2	1	2	0	2	0	2	1	1	1	3	4	2	0	0	0	2	0	2
order	1127829	Candidatus Brocadiales	0	0	0	0	0	0	0	0	0	0	0	0	0	0	0	0	0	2	1	0	0	0	0	1	1	0	0	0	0	2	2	0	0	0	0	1
order	1643947	Petrotogales	0	0	0	0	0	0	1	0	0	0	0	0	0	0	0	0	0	1	0	0	0	0	0	0	0	0	0	0	0	0	0	0	0	0	0	0
order	1643946	Kosmotogales	0	0	0	0	0	0	0	0	0	0	0	0	0	0	0	0	0	1	0	0	0	0	0	0	0	0	0	0	0	0	0	0	0	0	0	1
order	218872	Fibrobacterales	0	2	0	0	0	0	0	0	0	0	0	1	0	0	0	0	0	0	0	0	1	0	0	0	0	0	0	4	0	0	0	2	0	0	0	0
order	292629	Anaerolineales	0	3	1	3	5	3	2	0	7	1	2	5	3	0	4	3	3	12	2	3	3	5	4	6	6	4	2	7	0	4	2	0	0	0	0	3
order	1775403	Nevskiales	0	0	0	0	0	1	0	0	0	0	0	0	0	0	0	0	0	0	0	0	0	0	0	0	0	0	0	0	0	0	0	0	0	0	0	0
order	186328	Entomoplasmatales	1	8	3	4	4	4	9	4	3	6	6	1	7	0	2	1	7	21	13	1	5	9	10	11	6	11	2	6	1	0	9	5	1	0	0	1
order	186329	Acholeplasmatales	2	0	0	0	2	0	0	0	1	0	1	0	2	0	2	0	0	0	0	1	0	0	0	0	0	0	0	0	0	0	1	0	0	0	1	0
order	1890424	Synechococcales	0	0	0	2	2	0	3	0	1	0	0	0	1	0	0	1	1	0	4	1	0	0	4	0	1	2	2	0	0	0	3	1	0	23	2	1
order	1202465	Dehalococcoidales	2	2	2	2	3	1	1	5	5	5	1	3	9	0	2	1	1	19	2	0	0	4	4	4	4	8	1	5	0	2	0	1	0	0	0	2
order	235899	Nautiliales	0	0	0	0	0	0	0	0	0	0	0	0	0	0	0	0	0	2	4	0	0	0	3	0	0	1	0	0	0	0	0	1	0	0	0	0
order	2800059	Maricaulales	0	0	0	0	0	0	0	0	0	0	0	1	0	0	0	0	0	0	0	0	0	0	0	0	0	0	0	0	0	0	0	1	0	0	0	0
order	2800060	Hyphomonadales	0	1	0	1	0	0	0	0	0	1	0	0	0	1	0	0	0	0	0	1	0	0	0	0	0	1	0	1	0	0	0	0	0	0	0	0
order	186802	Eubacteriales	48	72	28	27	61	25	21	10	19	20	24	21	55	12	35	61	42	128	96	12	39	332	42	48	50	46	88	61	9	41	46	29	15	40	14	40
order	186826	Lactobacillales	5188	50196	41394	27909	26770	29244	39942	19176	26299	22707	24474	27782	33117	10622	26419	15056	39064	157286	41606	23196	11176	51705	38332	44074	57713	58294	8936	32662	10456	27401	34399	19872	18434	1447	6125	40997
order	768507	Cytophagales	1	11	3	4	9	2	6	3	5	2	1	3	5	1	3	4	1	3	9	3	161	3	8	5	10	8	28	4	2	6	2	4	0	12	3	4
order	1382929	Ardenticatenales	0	0	0	0	0	0	0	0	0	0	0	0	0	0	0	0	1	1	1	0	0	0	1	0	0	1	0	0	0	3	0	0	0	0	0	0
order	219686	Gemmatimonadales	0	1	0	0	2	1	0	0	1	0	0	1	0	0	1	1	0	1	4	0	0	0	0	0	6	4	2	2	0	0	1	0	0	0	1	1
order	72273	Thiotrichales	0	2	2	0	2	0	6	1	1	1	0	1	1	0	2	3	1	3	1	2	4	0	1	1	2	2	1	0	0	0	1	0	0	2	1	0
order	72274	Pseudomonadales	215	35	30	91	202	190	443	44	112	178	14	110	661	62	150	131	31	305	515	447	151	86	55	34	3322	2871	214	482	162	183	103	58	30	161	114	147
order	203487	Dictyoglomales	0	0	0	0	0	0	0	0	1	0	0	0	0	0	0	0	0	0	0	0	0	0	0	0	0	0	0	0	0	0	0	0	0	1	0	0
order	203491	Fusobacteriales	0	6	2	3	3	2	5	1	2	2	4	0	2	0	1	1	4	7	4	1	1	5	2	9	5	1	3	5	7	1	10	10	0	8	2	4
order	580371	Mariprofundales	0	1	0	0	0	0	0	0	0	0	0	0	3	0	0	0	0	1	0	0	0	1	1	1	0	0	1	0	0	1	0	2	0	0	0	0
order	588673	Solirubrobacterales	1	0	0	0	0	0	0	0	0	0	0	0	0	0	0	0	0	0	1	0	0	0	0	0	0	0	0	0	1	1	1	0	0	0	0	0
order	80840	Burkholderiales	49	65	18	26	41	26	389	14	25	32	7	28	42	169	33	27	18	25	16	32	11	18	181	9	32	44	61	177	48	41	47	71	11	207	38	23
order	32003	Nitrosomonadales	0	1	1	1	1	2	6	0	0	1	0	1	1	3	1	3	1	1	0	1	1	1	1	1	6	4	2	0	3	0	0	1	0	0	0	2
order	32064	Chloroflexales	0	0	0	1	1	0	1	0	0	0	0	1	0	0	0	0	0	0	0	2	0	0	0	0	1	0	0	0	0	0	0	0	0	0	0	0
order	908621	Euzebyales	0	0	0	0	0	0	0	0	0	0	0	0	0	0	0	0	0	0	1	0	0	0	1	0	0	0	0	0	0	0	0	0	0	0	0	1
order	32069	Aquificales	0	0	6	3	4	11	0	2	5	0	0	0	3	0	0	6	1	12	3	3	0	8	10	13	10	7	0	0	0	0	0	0	0	0	0	0
order	48461	Verrucomicrobiales	1	2	1	0	2	1	1	0	1	0	0	1	0	0	0	0	0	3	0	1	0	0	0	1	1	0	0	0	0	0	1	0	0	0	0	0
order	171549	Bacteroidales	5	33	11	5	31	2	3	6	13	3	1	3	9	8	3	11	7	10	5	2	8	6	17	19	4	8	13	7	3	9	3	16	6	63	7	5
order	204433	Acidobacteriales	0	0	1	0	0	0	0	1	0	0	0	0	0	0	0	1	3	0	0	1	0	0	0	0	1	0	0	0	1	0	0	0	0	0	0	1
order	204441	Rhodospirillales	2	1	4	3	3	2	4	2	1	1	1	6	2	1	0	2	2	10	5	6	4	1	1	3	4	7	3	0	3	2	16	1	2	3	12	3
order	204455	Rhodobacterales	1	10	3	3	6	4	4	2	3	4	1	4	1	2	1	4	2	2	1	6	3	1	12	10	5	3	0	5	4	9	3	5	3	15	4	3
order	204458	Caulobacterales	0	0	0	2	2	1	3	2	11	6	0	1	3	0	33	1	1	2	2	1	0	3	2	1	5	0	4	1	4	1	4	4	6	4	2	0
order	204457	Sphingomonadales	11	16	4	10	6	135	13	2	3	10	0	11	6	20	5	13	5	4	6	6	6	2	7	8	6	12	46	6	11	7	5	12	2	19	4	11
order	2039638	Candidatus Nanopelagicales	0	0	0	0	1	0	0	0	0	0	0	0	0	0	0	0	0	0	2	0	0	0	0	0	0	0	0	0	0	0	0	0	0	0	0	0
order	622450	Actinopolysporales	0	0	0	0	0	0	0	0	0	0	0	0	0	0	0	0	0	0	3	0	1	0	0	0	1	1	0	0	1	0	0	0	0	0	0	0
family	31	Myxococcaceae	1	5	0	6	0	0	0	0	0	0	0	2	0	0	0	0	0	0	1	0	0	0	0	0	0	0	0	0	0	0	1	0	0	2	1	1
family	39	Archangiaceae	0	0	0	1	0	1	2	0	0	0	1	0	0	0	0	0	0	0	0	2	0	0	2	1	0	3	3	0	0	0	1	1	0	1	0	2
family	49	Polyangiaceae	0	1	3	0	0	2	0	0	0	0	0	1	0	0	0	0	0	1	0	0	0	0	0	0	6	1	0	0	0	0	0	1	0	1	0	0
family	335929	Erythrobacteraceae	0	0	0	0	0	120	0	0	2	0	0	0	0	0	0	0	1	0	0	1	0	0	0	2	0	0	2	1	0	0	0	0	0	0	1	1
family	335928	Xanthobacteraceae	0	0	2	1	17	0	0	1	1	0	0	0	1	0	1	0	0	0	2	0	0	0	0	37	0	22	1	0	0	1	3	0	0	2	1	0
family	213119	Desulfobacteraceae	0	0	0	0	5	1	1	0	0	1	1	1	1	13	0	0	1	5	0	1	1	0	1	0	1	1	0	0	0	1	0	43	0	0	0	1
family	126	Planctomycetaceae	0	4	1	1	2	2	1	3	1	1	0	3	1	0	0	0	1	9	2	2	1	1	0	5	7	0	4	6	4	4	2	1	1	2	0	4
family	213121	Desulfobulbaceae	0	0	0	0	0	0	0	0	0	0	0	0	0	3	0	0	0	0	0	1	3	1	0	0	1	0	0	0	0	0	0	0	0	2	4	1
family	2760872	Tenuifilaceae	0	0	0	0	0	0	0	0	0	0	0	0	0	0	0	0	0	0	0	0	0	0	0	0	1	0	1	0	0	0	0	0	0	0	0	0
family	137	Spirochaetaceae	3	10	0	0	2	1	4	0	1	1	0	1	3	0	3	2	0	1	0	0	3	0	3	2	1	1	0	2	0	2	0	10	3	2	2	2
family	2138247	Coprothermobacteraceae	0	2	0	1	0	0	1	0	0	0	0	1	0	1	0	0	0	3	0	0	0	0	2	0	0	1	0	0	0	0	0	0	1	0	0	1
family	170	Leptospiraceae	0	0	3	3	2	5	8	0	2	3	0	0	2	1	2	2	9	2	1	9	8	4	0	5	9	2	2	2	3	0	5	0	0	9	0	2
family	2162846	Candidatus Nanopelagicaceae	0	0	0	0	1	0	0	0	0	0	0	0	0	0	0	0	0	0	2	0	0	0	0	0	0	0	0	0	0	0	0	0	0	0	0	0
family	82115	Rhizobiaceae	0	5	1	12	8	9	12	27	1	2	0	8	3	1	1	15	3	1	6	3	6	2	2	1	1	1	9	6	2	2	10	9	3	5	2	11
family	1769717	Mesoaciditogaceae	0	0	0	0	0	0	0	0	0	0	0	0	0	0	0	0	0	0	0	0	0	0	0	0	0	0	0	1	0	0	0	0	0	0	0	0
family	1499392	Chromobacteriaceae	0	0	0	0	1	0	3	1	0	0	0	0	0	0	0	4	1	1	1	3	0	0	0	1	4	0	0	0	0	0	0	0	0	1	0	2
family	188711	Thermodesulfobacteriaceae	2	8	8	5	20	5	12	0	5	7	6	8	14	2	10	3	6	15	7	5	7	9	2	4	20	7	2	6	1	7	10	1	2	1	0	7
family	188709	Thermotogaceae	0	0	0	0	0	1	0	0	0	0	0	0	0	0	0	1	0	0	0	1	0	0	1	0	0	0	0	0	0	0	0	1	0	0	0	0
family	1843490	Sporomusaceae	0	5	1	1	2	1	1	0	0	1	0	2	5	0	6	0	0	10	6	2	1	2	3	2	6	5	0	2	0	4	1	3	0	1	0	3
family	1843491	Selenomonadaceae	1	2	0	0	2	2	1	0	0	1	1	2	3	0	1	2	3	1	3	1	1	0	1	1	0	0	0	1	0	2	2	1	2	1	1	0
family	41294	Bradyrhizobiaceae	102	170	101	196	223	312	1466	141	207	70	85	92	205	134	66	201	221	178	138	157	187	186	220	264	158	184	582	829	528	698	1022	912	318	803	245	1720
family	41295	Rhodospirillaceae	1	0	0	0	1	0	2	1	0	0	0	2	0	0	0	0	0	0	0	0	0	0	0	0	0	3	0	0	0	1	0	0	0	3	0	1
family	41297	Sphingomonadaceae	3	9	2	8	2	12	11	2	1	5	0	8	3	8	2	10	3	1	4	5	5	2	4	5	3	4	28	4	11	7	5	10	0	10	2	9
family	188786	Thermaceae	0	0	0	2	1	0	0	0	0	0	0	0	0	0	0	0	0	0	1	1	2	0	1	1	0	0	0	0	12	0	1	0	0	1	0	0
family	2810281	Turicibacteraceae	4	2	2	0	24	0	3	0	3	1	2	3	4	0	6	2	0	11	3	2	3	1	1	0	1	7	5	0	1	1	15	1	3	0	12	3
family	49546	Flavobacteriaceae	0	0	4	8	6	4	11	2	12	3	0	2	1	3	7	3	1	2	8	11	3	6	11	3	14	5	1	2	2	4	1	3	0	20	3	4
family	403	Methylococcaceae	0	0	1	1	0	0	0	1	0	0	0	1	5	0	2	2	0	0	13	1	1	1	7	2	3	8	1	0	1	1	1	0	0	0	1	1
family	213422	Geobacteraceae	0	11	0	8	3	1	0	0	0	0	1	0	1	0	0	1	1	2	3	1	1	0	1	0	0	2	0	0	0	0	5	0	1	1	1	0
family	213421	Desulfuromonadaceae	0	1	0	0	0	0	0	0	0	0	0	0	0	0	0	0	0	0	0	0	0	0	0	0	1	0	0	0	0	0	0	0	0	0	0	0
family	433	Acetobacteraceae	1	1	4	2	0	2	2	1	0	0	1	2	2	0	0	1	2	8	4	6	2	0	1	2	4	2	3	0	2	1	1	0	2	0	12	2
family	444	Legionellaceae	0	1	1	2	1	2	4	2	0	0	0	1	2	1	1	1	0	2	0	0	2	0	0	0	0	2	1	0	1	1	0	0	3	2	0	0
family	468	Moraxellaceae	195	28	2	47	133	26	150	30	100	136	3	95	633	36	139	93	2	206	504	36	144	63	8	19	3197	2844	168	430	142	144	36	32	20	79	89	52
family	213465	Syntrophobacteraceae	0	0	0	0	0	0	0	0	0	0	0	0	0	0	1	0	0	0	0	1	0	0	0	0	0	0	0	0	0	0	0	0	0	0	0	0
family	1663426	Fimbriimonadaceae	0	0	0	0	0	0	0	0	0	0	0	0	0	0	0	0	0	0	1	0	0	0	0	0	0	0	0	1	1	0	0	0	0	0	0	0
family	213468	Syntrophaceae	1	0	0	0	0	0	0	0	0	0	0	0	1	0	0	0	0	0	0	0	0	1	0	0	0	0	0	0	0	0	0	0	0	0	0	0
family	1524215	Anaeromyxobacteraceae	0	0	0	2	0	0	0	0	0	1	0	0	1	1	0	1	0	0	0	0	1	0	1	0	0	0	0	0	1	1	2	2	0	0	0	0
family	481	Neisseriaceae	5	34	29	13	17	21	36	12	54	36	30	3	17	9	16	13	24	39	14	21	2	29	6	25	100	35	6	24	10	55	23	2	12	13	3	21
family	213483	Bdellovibrionaceae	0	0	0	0	0	1	0	0	0	0	0	0	0	0	0	0	0	0	0	0	1	0	0	0	0	0	0	0	0	0	2	0	0	1	0	0
family	1524216	Labilitrichaceae	0	2	0	0	3	1	7	0	0	0	0	0	0	1	0	0	0	3	1	4	0	0	0	1	1	1	0	1	0	1	1	0	1	3	0	2
family	506	Alcaligenaceae	3	1	1	1	3	0	1	0	2	0	0	0	11	1	8	5	0	1	0	4	0	5	1	0	2	3	5	1	0	8	0	0	0	7	1	1
family	90627	Gallionellaceae	0	0	0	0	0	0	0	0	0	1	0	1	0	0	0	1	0	0	0	0	0	0	0	0	0	0	0	0	0	0	0	0	0	0	0	1
family	543	Enterobacteriaceae	22	731	139	460	965	52	1923	102	59	59	16	405	686	27	985	370	31	179	196	676	91	136	504	61	1015	1064	128	183	174	25	156	56	57	1078	27	96
family	909930	Acidaminococcaceae	0	0	0	0	0	0	0	0	0	0	0	1	0	0	0	0	0	0	0	0	0	0	0	0	0	0	0	0	0	1	0	0	0	0	0	0
family	641	Vibrionaceae	6	13	10	10	9	0	63	2	2	4	0	7	11	0	5	17	3	4	4	22	0	8	6	4	63	25	8	17	15	4	5	2	0	18	6	3
family	1737406	Tissierellaceae	0	2	5	1	1	1	1	1	3	2	2	0	0	0	2	1	2	7	5	1	5	3	2	1	4	1	0	1	0	2	1	1	1	0	2	0
family	1655514	Pelagibacteraceae	0	0	0	0	0	0	0	0	0	0	0	0	0	0	0	1	0	0	0	1	0	0	0	0	0	0	0	2	0	0	0	0	0	0	0	0
family	712	Pasteurellaceae	2	6	0	1	6	2	8	1	0	0	1	2	4	127	2	2	3	1	5	1	8	2	2	2	9	6	0	108	1	1	7	2	2	14	2	0
family	772	Bartonellaceae	0	0	0	1	0	0	1	0	1	0	0	0	0	1	0	0	0	0	0	3	0	0	0	0	0	1	0	1	0	0	0	0	0	0	1	0
family	775	Rickettsiaceae	0	1	0	0	0	0	1	0	0	1	1	0	0	0	1	0	0	0	1	1	2	0	0	1	1	1	0	0	0	1	1	0	1	1	0	0
family	809	Chlamydiaceae	1	1	0	1	0	0	0	0	0	0	0	0	1	1	2	1	0	2	0	0	0	0	3	1	5	0	0	0	0	1	0	0	0	0	0	0
family	815	Bacteroidaceae	0	0	0	0	1	0	0	1	1	0	0	0	0	0	0	0	3	2	0	0	3	1	2	0	1	2	0	1	1	1	0	0	1	2	1	1
family	475964	Caldilineaceae	0	0	0	0	0	0	0	0	0	0	0	0	0	0	0	0	0	1	0	0	0	0	0	0	0	0	0	0	0	0	0	0	0	0	0	0
family	90964	Staphylococcaceae	256	454	320	412	333	265	259	155	135	56	113	109	135	70	426	122	107	722	2612	293	2719	134	787	670	846	532	89	237	142	157	2834	106	111	40	127	448
family	868	Cardiobacteriaceae	0	0	0	0	0	0	0	0	0	0	0	0	0	0	0	0	0	0	0	0	0	0	0	0	0	1	0	0	0	0	0	0	0	1	0	0
family	942	Anaplasmataceae	0	1	1	3	2	1	2	0	2	0	0	0	1	1	2	1	1	1	6	1	0	2	3	3	2	9	0	1	0	1	0	1	0	2	0	1
family	1573805	Marinifilaceae	0	0	0	0	0	0	0	0	1	0	0	0	0	0	0	0	0	0	0	0	0	0	0	0	0	0	0	0	0	0	0	0	0	0	0	0
family	972	Halanaerobiaceae	0	1	0	0	2	0	1	0	0	0	0	1	1	0	1	0	0	3	0	0	0	0	0	0	1	1	0	0	0	0	0	0	0	0	0	0
family	74712	Frankiaceae	0	1	0	1	0	0	0	0	0	0	0	0	1	1	0	0	0	1	0	0	0	0	1	0	0	0	0	1	32	0	2	0	0	0	0	2
family	1046	Chromatiaceae	0	3	0	1	16	1	4	0	0	0	0	5	18	0	8	3	2	0	3	1	2	0	2	1	6	4	0	1	2	0	1	0	0	3	0	4
family	320583	Conexibacteraceae	1	0	0	0	0	0	0	0	0	0	0	0	0	0	0	0	0	0	1	0	0	0	0	0	0	0	0	0	1	1	1	0	0	0	0	0
family	1106	Chloroflexaceae	0	0	0	1	0	0	1	0	0	0	0	1	0	0	0	0	0	0	0	2	0	0	0	0	1	0	0	0	0	0	0	0	0	0	0	0
family	795749	Ignavibacteriaceae	0	0	1	0	0	0	0	0	0	0	0	0	0	0	0	1	0	0	0	0	0	0	0	0	0	0	0	0	0	0	0	0	0	0	0	0
family	2483367	Sedimentisphaeraceae	0	0	0	1	0	0	0	0	0	0	0	0	0	0	0	0	0	0	0	0	0	0	0	0	0	0	0	0	0	0	0	0	0	0	0	0
family	33925	Entomoplasmataceae	0	2	0	2	0	1	2	1	0	0	0	0	1	0	0	1	0	2	8	1	3	2	5	2	2	2	0	1	1	0	5	2	0	0	0	0
family	1162	Nostocaceae	0	3	2	1	1	0	1	0	0	0	0	0	0	1	2	0	0	0	1	3	0	0	0	1	2	0	0	1	0	0	0	0	0	28	0	0
family	1182	Scytonemataceae	0	0	0	0	0	0	0	0	0	0	14	0	1	0	0	0	1	0	0	0	0	1	0	0	0	0	0	0	0	0	56	0	0	0	0	0
family	1185	Rivulariaceae	0	0	0	1	0	0	0	0	0	0	0	0	0	0	0	0	0	0	0	0	0	1	0	0	2	2	0	0	0	0	0	0	0	0	0	0
family	33958	Lactobacillaceae	2535	18864	23770	11650	5314	17351	9371	3638	8340	7481	14718	12914	14579	5856	14602	2288	32241	74149	28853	4914	4797	33700	31958	23749	29638	22079	3315	14612	3416	12691	13762	12811	3609	587	276	11682
family	1213	Prochloraceae	0	0	0	0	1	0	0	0	0	0	0	0	0	0	0	0	0	0	0	0	0	0	0	0	0	0	0	0	0	0	2	0	0	1	0	0
family	263369	Bacteriovoracaceae	0	0	0	0	0	0	0	0	0	0	0	0	0	0	0	0	0	0	0	0	0	0	0	0	0	0	0	0	0	0	0	0	0	0	1	0
family	558314	Desulfurobacteriaceae	0	0	1	0	0	0	0	0	0	0	0	0	0	0	0	0	0	0	0	0	0	0	0	0	0	0	0	0	0	0	0	0	0	0	0	0
family	1268	Micrococcaceae	1	89	6	32	3	7	5	3	24	27	38	1	9	9	97	12	3	20	362	16	36	25	55	68	173	35	8	78	23	60	128	6	16	7	1	90
family	1508635	Roseiflexaceae	0	0	0	0	1	0	0	0	0	0	0	0	0	0	0	0	0	0	0	0	0	0	0	0	0	0	0	0	0	0	0	0	0	0	0	0
family	34064	Francisellaceae	0	1	0	0	0	0	0	1	0	0	0	0	0	0	1	1	0	1	1	0	3	0	1	0	0	0	0	0	0	0	1	0	0	0	0	0
family	1300	Streptococcaceae	2414	29032	16044	15074	17103	9952	29264	14770	16331	13798	7560	7569	10067	4275	8706	11945	3997	72448	10645	17845	241	16309	5310	18696	23594	34033	5106	12550	6668	12876	18783	2173	14275	744	5519	27553
family	189770	Chrysiogenaceae	0	1	0	0	0	0	0	0	1	0	0	0	0	0	0	0	0	0	0	0	1	0	0	0	2	1	0	0	0	0	0	0	0	0	0	0
family	189779	Nitrospiraceae	0	1	0	0	1	1	0	0	0	0	0	1	1	0	0	0	0	0	0	0	0	0	0	1	1	0	0	1	0	1	1	1	0	1	0	1
family	189777	Thermomicrobiaceae	0	0	0	0	0	0	0	0	0	0	0	0	0	0	0	0	0	0	0	0	0	0	0	1	0	0	0	0	0	0	0	0	0	1	0	1
family	1647988	Akkermansiaceae	0	0	0	0	0	0	0	0	0	0	0	0	0	0	0	0	0	0	0	0	0	0	0	0	0	0	0	0	0	0	1	0	0	0	0	0
family	1779135	Bradymonadaceae	0	0	0	0	0	0	1	0	0	0	0	0	0	0	0	0	1	0	0	0	1	0	0	1	1	2	0	0	0	0	0	0	0	0	0	0
family	255475	Aurantimonadaceae	0	0	0	0	0	0	2	0	0	0	1	1	0	1	0	0	0	0	0	0	0	0	0	0	0	0	0	0	0	0	0	0	0	1	0	0
family	2762286	Fulvivirgaceae	0	0	1	0	0	0	0	0	0	0	0	0	0	0	0	0	0	0	0	0	0	0	0	0	1	0	0	0	0	0	0	0	0	1	0	0
family	206349	Hydrogenophilaceae	0	0	0	0	0	0	0	0	0	0	0	0	0	0	0	0	0	0	0	0	0	0	0	0	0	1	1	0	1	0	0	0	0	0	0	0
family	2024974	Silvanigrellaceae	0	0	0	0	0	0	0	0	0	0	0	0	0	0	0	0	1	0	0	0	0	0	0	0	0	0	0	0	0	0	0	0	0	0	0	0
family	2762301	Marivirgaceae	0	0	0	0	0	0	1	0	0	0	0	0	0	0	0	0	0	0	0	0	0	0	0	0	0	0	0	0	0	0	0	0	0	0	0	0
family	255527	Saccharospirillaceae	0	0	0	0	0	0	0	0	0	0	0	0	0	0	0	0	0	0	0	0	0	0	0	0	0	0	1	0	0	0	0	0	0	0	0	0
family	255526	Halothiobacillaceae	0	0	0	0	1	0	0	0	0	0	0	0	0	0	0	0	0	0	0	0	0	0	0	0	0	0	0	0	0	0	0	0	0	0	0	1
family	206379	Nitrosomonadaceae	0	1	0	0	0	0	0	0	0	0	0	0	1	1	0	1	0	0	0	0	1	0	0	0	0	0	0	0	0	0	0	0	0	0	0	0
family	2811505	Dissulfurispiraceae	0	0	0	0	1	0	0	0	0	0	0	0	0	0	0	0	0	0	0	0	0	0	0	0	0	0	0	0	0	0	0	0	0	0	0	0
family	2762318	Weeksellaceae	4	5	5	10	2	4	3	7	99	50	0	0	5	10	92	80	0	32	4	12	0	22	1	26	6	39	33	6	0	1	3	3	4	3	1	31
family	2762306	Roseivirgaceae	0	0	0	0	0	0	0	0	0	0	0	0	0	0	0	0	0	0	0	0	0	0	0	0	0	0	0	0	0	0	0	0	0	1	0	0
family	1653	Corynebacteriaceae	1	2	5	4	6	2	13	3	3	2	2	0	4	2	9	7	3	19	14	20	23	1	5	29	23	34	5	6	4	8	11	30	3	8	2	13
family	1934946	Immundisolibacteraceae	0	0	0	0	0	0	0	0	0	0	0	0	0	0	0	0	0	0	0	0	0	0	0	0	2	0	0	0	0	0	0	0	0	0	0	0
family	2008794	Zoogloeaceae	0	0	2	0	0	0	0	0	0	0	0	0	0	0	0	0	0	0	0	0	0	0	0	0	0	0	0	0	0	1	0	0	0	0	0	0
family	2008795	Azonexaceae	0	0	0	0	1	0	0	0	0	0	0	0	0	0	0	0	0	0	0	0	0	0	0	0	0	0	0	0	0	0	0	0	0	0	0	0
family	2008793	Sterolibacteriaceae	0	0	0	0	0	0	1	0	0	0	0	0	0	0	0	0	0	0	0	0	0	0	0	0	0	0	1	0	0	0	0	0	0	0	0	0
family	2008790	Thiobacillaceae	0	0	0	0	0	0	0	0	0	0	0	0	0	1	0	0	0	1	0	1	0	0	0	0	1	0	0	0	0	0	0	0	0	0	0	0
family	2303730	Prochlorotrichaceae	0	0	0	0	0	0	0	0	0	0	0	0	0	0	0	0	0	0	0	0	0	0	0	0	0	0	0	0	0	0	0	0	0	1	0	0
family	83676	Nocardiopsaceae	0	0	0	1	0	0	0	0	1	0	0	0	0	0	0	0	0	0	0	0	0	0	0	1	0	0	0	0	0	0	0	1	0	1	0	0
family	1762	Mycobacteriaceae	3	8	4	7	9	9	10	2	2	1	3	5	3	2	3	4	13	12	11	13	5	8	8	5	7	8	2	5	8	5	16	5	7	5	2	7
family	1853232	Hymenobacteraceae	1	1	0	0	6	1	0	1	1	0	0	0	1	0	0	1	0	1	3	0	161	2	4	2	6	3	26	1	1	1	0	0	0	2	0	1
family	83763	Succinivibrionaceae	0	0	0	0	0	0	0	0	0	0	0	0	0	0	0	0	0	0	0	0	0	0	0	0	0	0	0	0	0	0	1	0	0	0	0	0
family	1853231	Odoribacteraceae	0	0	0	0	0	0	0	0	0	0	0	0	0	1	0	0	0	0	0	0	0	0	0	1	0	0	0	0	0	1	0	0	0	0	1	0
family	75682	Oxalobacteraceae	1	1	1	3	3	2	16	0	2	0	0	2	0	3	2	1	4	2	2	6	1	3	3	0	4	18	2	3	2	6	6	7	1	12	27	9
family	2004	Streptosporangiaceae	0	0	0	0	0	0	0	0	0	0	0	0	1	0	0	1	1	1	4	0	0	0	0	0	1	0	1	0	0	0	1	1	0	0	0	0
family	2012	Thermomonosporaceae	0	0	0	0	0	0	0	0	0	0	0	0	1	0	0	0	0	0	0	0	0	0	0	1	0	0	0	0	2	1	1	2	1	1	0	1
family	2049	Actinomycetaceae	3	8	17	12	31	9	32	3	4	2	3	0	2	3	4	3	2	7	13	52	27	4	34	7	47	14	2	9	3	2	3	3	3	7	6	7
family	75787	Rhodocyclaceae	0	0	1	3	2	1	2	0	1	0	0	0	3	0	0	0	0	2	1	3	0	1	0	0	2	0	0	0	0	0	0	0	0	0	0	1
family	2062	Streptomycetaceae	3	45	35	32	61	32	104	10	17	7	6	10	19	28	12	15	137	20	29	78	14	43	33	31	81	31	23	60	47	38	231	47	10	72	59	56
family	2070	Pseudonocardiaceae	2	5	3	1	6	7	8	0	5	2	3	3	11	1	6	2	6	13	13	5	3	8	3	6	2	5	2	1	2	6	10	5	2	17	1	4
family	2092	Mycoplasmataceae	7	44	37	18	48	28	18	22	20	16	31	25	19	9	24	11	39	106	201	376	33	64	37	303	44	61	11	49	1525	140	42	13	8	2	6	34
family	2066474	Endozoicomonadaceae	0	0	0	0	6	0	0	0	0	0	0	0	0	0	0	0	0	0	2	0	1	0	0	1	1	0	0	1	0	0	0	0	0	0	0	0
family	2812006	Bruguierivoracaceae	0	4	1	3	5	1	12	0	0	0	0	2	7	1	6	2	0	1	1	8	1	0	2	0	9	10	1	1	2	0	1	0	0	8	0	0
family	2812024	Syntrophotaleaceae	0	0	0	0	0	0	0	0	0	0	0	0	0	0	0	0	0	1	0	0	0	0	0	0	0	0	0	0	0	0	0	0	0	0	0	0
family	2131	Spiroplasmataceae	1	6	3	2	4	3	7	3	3	6	6	1	6	0	2	0	7	19	5	0	2	7	5	9	4	9	2	5	0	0	4	3	1	0	0	1
family	2146	Acholeplasmataceae	2	0	0	0	2	0	0	0	1	0	1	0	2	0	2	0	0	0	0	1	0	0	0	0	0	0	0	0	0	0	1	0	0	0	1	0
family	2795691	Nitratiruptoraceae	0	0	0	0	0	0	0	0	0	0	0	0	0	0	0	0	0	2	4	0	0	0	3	0	0	0	0	0	0	0	0	0	0	0	0	0
family	84107	Coriobacteriaceae	1	0	0	0	0	0	0	0	0	0	0	0	0	0	0	0	0	0	0	0	0	0	0	0	0	0	0	0	0	0	0	0	0	0	0	0
family	2820280	Sphingosinicellaceae	0	1	0	0	0	0	0	0	0	0	0	0	0	0	0	0	0	0	1	0	0	0	0	0	0	1	0	0	0	0	0	0	1	0	0	0
family	2803844	Usitatibacteraceae	0	0	0	0	0	0	0	0	0	0	0	0	0	0	0	0	0	0	0	0	0	0	0	0	0	0	0	0	1	0	0	0	0	0	0	0
family	1501348	Amoebophilaceae	0	0	0	0	0	0	0	0	0	0	0	1	0	0	0	0	0	0	0	0	0	0	0	0	0	0	0	0	0	1	0	0	0	0	0	0
family	125316	Beutenbergiaceae	0	0	0	0	0	0	0	0	0	0	0	0	0	0	0	0	0	0	0	0	0	0	0	0	1	0	0	0	0	0	0	0	0	0	0	0
family	1706371	Cellvibrionaceae	0	0	0	1	0	0	4	0	0	0	0	0	0	0	0	1	1	0	1	0	0	1	1	0	2	1	0	0	0	0	0	0	0	0	0	0
family	1706375	Spongiibacteraceae	0	0	0	0	0	1	2	0	0	0	0	0	0	0	0	1	0	0	1	1	0	0	0	0	0	2	0	0	0	0	1	0	0	0	0	0
family	1706372	Halieaceae	0	0	0	0	0	0	1	0	0	0	0	0	0	0	0	0	0	1	1	1	1	0	0	0	0	0	0	0	0	0	2	0	0	0	1	0
family	1706373	Microbulbiferaceae	0	0	0	0	0	0	0	0	0	0	0	0	1	0	0	0	0	0	1	0	0	0	0	0	0	0	0	0	1	0	0	0	0	3	0	0
family	2771471	Thiovulaceae	0	0	0	0	0	1	0	0	0	0	0	0	0	0	0	0	0	0	0	0	0	0	0	0	1	0	0	0	0	0	0	0	0	1	0	0
family	649777	Synergistaceae	0	0	1	0	0	0	1	0	0	0	0	0	0	0	0	0	0	1	0	0	0	0	0	0	0	0	0	0	0	1	0	0	0	0	1	0
family	633392	Iamiaceae	0	1	0	2	2	0	0	0	1	0	0	3	2	0	0	0	2	2	1	1	2	0	2	1	0	0	1	0	0	1	0	1	0	0	0	1
family	2771472	Sulfurovaceae	0	0	1	0	0	0	0	0	0	0	0	0	0	0	0	0	0	0	0	0	0	0	0	0	0	0	0	0	0	0	0	0	0	0	0	0
family	84566	Sphingobacteriaceae	0	4	0	3	5	2	3	1	7	6	0	0	2	2	29	5	3	4	2	2	0	4	2	2	1	8	3	2	1	1	0	1	1	9	0	1
family	543314	Clostridiales Family XIII. Incertae Sedis	0	0	0	0	0	0	0	0	0	0	0	0	1	0	1	0	0	0	1	0	0	0	0	0	1	0	0	0	0	0	0	0	0	0	0	0
family	2705999	Casimicrobiaceae	0	1	0	0	0	0	0	0	0	0	0	0	0	0	0	0	0	0	0	0	0	0	0	0	0	0	0	0	0	0	0	0	0	0	0	0
family	543347	Clostridiales Family XVI. Incertae Sedis	0	0	0	0	0	0	0	0	0	0	0	0	0	0	0	0	0	0	0	0	0	0	0	0	0	0	0	0	0	1	0	0	0	0	0	0
family	543349	Symbiobacteriaceae	0	0	0	1	0	0	0	0	0	0	0	0	0	0	0	0	0	0	0	0	0	0	0	0	0	0	0	0	0	0	0	0	0	0	0	0
family	543371	Thermoanaerobacterales Family III. Incertae Sedis	0	1	2	2	1	2	2	2	2	0	0	1	1	0	0	0	1	1	0	1	0	0	1	0	1	2	0	1	0	0	0	0	0	0	0	1
family	543372	Thermoanaerobacterales Family IV. Incertae Sedis	0	0	0	0	0	0	0	0	0	0	0	0	0	0	0	0	0	0	0	0	0	0	0	0	0	0	0	0	0	0	0	0	0	0	0	1
family	84642	Aeromonadaceae	0	3	0	2	5	2	1931	16	0	1	0	53	107	3	3	829	1	28	54	289	0	2	1	41	86	28	0	3	4	1	9	0	0	11	0	5
family	1755824	Egicoccaceae	0	0	0	0	0	0	0	0	0	0	0	0	0	0	0	0	0	0	0	0	0	0	0	0	0	0	0	0	0	0	1	0	0	0	0	0
family	68298	Syntrophomonadaceae	0	0	0	0	0	0	0	0	0	0	0	0	1	0	0	0	0	0	0	0	0	0	0	0	0	0	0	0	0	0	0	0	0	0	0	0
family	224027	Hydrogenothermaceae	0	0	6	3	4	11	0	2	4	0	0	0	3	0	0	6	1	12	3	2	0	8	10	12	9	7	0	0	0	0	0	0	0	0	0	0
family	1747769	Egibacteraceae	0	0	0	0	0	0	1	0	0	0	0	0	0	0	1	0	0	0	0	0	0	0	0	0	0	0	0	0	0	0	0	0	0	0	0	0
family	1903416	Budviciaceae	0	0	0	0	0	0	0	0	0	0	0	1	0	0	0	0	0	0	0	0	1	0	0	0	0	0	0	0	0	0	0	0	0	0	0	0
family	1903412	Hafniaceae	0	0	0	0	0	0	0	0	0	0	0	1	0	0	0	0	0	0	3	0	0	0	0	0	1	0	0	0	0	0	0	0	0	0	0	0
family	1903414	Morganellaceae	2	17	2	9	22	4	29	2	2	7	3	25	25	3	13	9	4	7	6	14	4	2	14	4	23	30	2	8	5	5	4	6	0	17	2	6
family	1903409	Erwiniaceae	0	30	5	17	53	2	41	0	0	1	0	15	32	0	55	7	3	7	5	19	6	4	20	0	51	41	2	1	4	3	9	5	2	25	0	4
family	1903411	Yersiniaceae	0	8	5	5	22	2	63	3	0	12	0	24	22	5	14	26	0	4	7	24	3	2	9	3	38	31	3	4	2	0	2	1	6	51	0	2
family	1903410	Pectobacteriaceae	0	5	2	4	5	0	19	3	1	1	0	5	14	0	7	1	0	0	4	6	1	0	2	0	12	7	4	1	2	1	0	0	1	12	0	0
family	641876	Elusimicrobiaceae	0	1	0	0	2	2	0	1	0	0	0	0	1	0	0	0	2	4	1	0	2	1	0	0	0	0	1	1	0	0	1	0	0	0	0	0
family	666507	Phycisphaeraceae	0	0	0	1	0	0	1	0	0	0	0	0	0	0	0	0	1	0	0	1	0	0	1	0	0	0	0	0	0	0	0	0	0	1	0	0
family	191394	Deferribacteraceae	1	0	0	0	0	0	1	0	0	0	0	1	0	0	0	0	0	0	0	0	1	1	0	2	0	0	0	0	0	0	0	0	0	0	0	0
family	191412	Chlorobiaceae	0	1	0	0	0	0	0	0	0	0	0	0	1	0	0	0	0	0	0	1	6	0	2	0	1	0	0	0	1	0	1	0	0	0	0	0
family	2100208	Caedimonadaceae	0	0	0	1	0	0	0	0	0	0	0	0	0	0	0	0	0	0	0	0	0	0	0	0	0	0	0	0	0	1	0	0	0	0	0	0
family	84994	Acidimicrobiaceae	0	0	0	1	0	0	0	0	0	0	0	0	0	0	0	0	0	0	0	0	0	0	0	0	0	0	0	0	0	0	0	0	0	0	0	0
family	84997	Rubrobacteraceae	0	0	0	0	0	0	0	0	0	0	0	0	0	0	0	0	2	0	0	0	0	0	0	0	0	0	0	1	0	0	1	1	0	0	0	0
family	85002	Sphaerobacteraceae	1	0	0	1	4	0	1	0	1	0	0	0	0	0	1	0	0	0	0	0	0	0	0	0	0	0	0	0	0	0	0	0	0	0	0	0
family	2042895	Gottschalkiaceae	0	0	0	0	0	0	0	0	0	0	0	0	0	0	0	0	0	0	0	0	0	0	0	0	0	0	0	0	0	0	0	1	0	0	0	0
family	85015	Nocardioidaceae	0	0	14	69	121	31	5	0	3	2	1	0	3	3	1	1	3	3	0	2	1	58	104	122	80	46	1	1	2	3	1	2	0	3	0	3
family	85017	Promicromonosporaceae	0	0	0	0	0	0	2	0	0	0	0	0	0	0	0	0	1	1	1	0	0	0	0	0	0	0	1	1	1	0	1	0	0	1	0	0
family	85016	Cellulomonadaceae	1	7	1	3	2	2	0	0	5	0	0	2	2	1	3	2	2	13	2	2	0	0	2	4	3	4	1	0	1	1	4	0	0	1	0	1
family	85019	Brevibacteriaceae	0	2	1	1	2	0	3	0	0	0	0	0	0	1	0	0	0	1	0	1	0	0	0	0	1	3	1	0	2	1	0	0	0	2	0	2
family	85018	Dermatophilaceae	0	0	0	1	2	1	2	0	0	1	0	0	0	1	0	0	3	0	0	4	0	0	2	1	4	1	0	0	0	0	0	0	0	0	0	0
family	85021	Intrasporangiaceae	0	2	0	1	0	1	1	0	0	0	0	0	0	0	0	0	0	2	2	0	0	0	1	0	0	1	0	0	1	0	0	0	3	1	0	3
family	85020	Dermabacteraceae	0	0	0	0	0	0	0	0	0	0	0	0	0	0	0	0	0	0	0	0	0	0	1	0	0	0	0	2	2	1	0	1	0	1	0	2
family	85023	Microbacteriaceae	0	0	2	4	6	9	31	2	5	0	2	0	3	4	1	2	4	2	3	4	1	2	5	3	4	0	18	22	9	10	24	21	15	14	14	45
family	85025	Nocardiaceae	2	0	1	3	3	2	3	0	0	0	0	1	0	0	1	1	1	1	2	1	0	0	1	1	1	7	2	3	6	4	4	1	1	2	3	3
family	85026	Gordoniaceae	0	0	0	0	0	1	0	0	0	0	0	0	0	0	0	0	0	0	0	0	0	1	1	0	0	1	0	0	0	1	0	0	0	0	0	0
family	85029	Dietziaceae	0	0	0	0	0	0	0	0	0	0	0	0	0	0	0	0	0	0	0	1	0	0	2	0	0	0	1	0	0	0	0	0	0	0	0	2
family	85031	Nakamurellaceae	0	0	0	0	0	0	0	0	1	0	0	0	0	0	0	0	0	0	0	0	0	0	0	0	0	0	1	0	0	2	1	0	0	0	0	0
family	85030	Geodermatophilaceae	1	0	0	2	1	1	0	0	0	1	1	0	0	0	1	1	0	0	1	0	0	1	1	0	0	0	0	2	1	1	1	1	0	0	1	2
family	85033	Sporichthyaceae	0	0	0	0	0	0	0	0	0	1	2	0	0	0	1	0	0	0	0	0	0	1	0	0	1	0	0	0	0	0	2	0	0	0	0	0
family	85034	Glycomycetaceae	0	1	1	2	9	2	3	1	3	1	1	2	5	0	3	0	2	5	2	0	1	2	0	1	2	3	1	3	0	2	3	0	0	0	2	4
family	2813035	Parvibaculaceae	0	0	0	0	0	0	0	0	0	0	0	0	0	0	0	0	0	1	0	0	0	0	1	0	0	0	0	1	0	0	1	0	0	1	0	0
family	2690158	Anaerohalosphaeraceae	0	0	0	0	0	0	0	0	0	0	0	0	0	0	0	0	0	0	0	0	1	0	0	0	0	0	0	0	0	0	0	0	0	0	0	0
family	568386	Sinobacteraceae	0	0	0	0	0	1	0	0	0	0	0	0	0	0	0	0	0	0	0	0	0	0	0	0	0	0	0	0	0	0	0	0	0	0	0	0
family	76892	Caulobacteraceae	0	0	0	2	2	1	3	2	11	6	0	1	3	0	33	1	1	2	2	1	0	3	2	1	5	0	4	1	4	1	4	4	6	4	2	0
family	224372	Alcanivoracaceae	0	0	0	2	0	0	0	0	0	0	0	0	0	0	0	0	0	0	3	1	6	0	0	0	0	0	0	1	0	0	0	0	0	0	1	0
family	224379	Hahellaceae	0	0	0	0	0	0	1	0	0	0	0	0	0	0	0	0	0	0	1	0	0	0	0	0	1	0	0	0	0	0	0	0	0	0	0	0
family	117942	Desulfurellaceae	0	0	0	0	0	0	0	0	0	0	0	0	0	0	0	0	0	0	0	0	0	0	0	0	0	1	0	0	0	0	0	0	0	0	0	0
family	224467	Nautiliaceae	0	0	0	0	0	0	0	0	0	0	0	0	0	0	0	0	0	0	0	0	0	0	0	0	0	1	0	0	0	0	0	1	0	0	0	0
family	224464	Kofleriaceae	0	0	0	0	0	0	0	0	0	0	0	0	0	0	0	0	0	1	1	0	0	0	0	0	0	0	1	0	2	0	1	1	0	0	0	0
family	1920240	Kangiellaceae	0	0	0	0	0	0	1	0	0	0	0	0	0	0	0	0	0	0	0	0	0	0	0	0	0	0	0	0	0	0	0	0	0	0	0	0
family	2772226	Sulfuricellaceae	0	0	0	1	0	1	0	0	0	0	0	0	0	0	0	0	1	0	0	0	0	0	1	0	0	0	0	0	2	0	0	1	0	0	0	1
family	2600303	Baekduiaceae	0	0	0	0	0	0	0	0	0	0	0	0	0	0	0	0	0	0	0	0	0	0	0	0	0	0	0	0	0	0	0	1	0	0	0	0
family	2682227	Tepidiformaceae	0	3	2	2	6	0	4	1	2	2	3	2	1	0	1	0	5	5	4	2	6	2	1	3	6	2	1	3	1	3	2	4	1	0	0	2
family	28056	Micromonosporaceae	1	1	1	2	6	1	4	3	2	2	1	0	2	5	1	1	1	1	6	5	1	0	0	2	5	2	2	159	3	5	4	4	6	7	1	6
family	183710	Deinococcaceae	1	2	1	0	0	1	0	0	0	0	0	1	1	0	0	1	3	1	0	1	1	3	0	0	1	1	0	1	1	1	0	0	0	1	0	1
family	1240483	Orbaceae	2	0	0	0	0	1	3	0	0	0	0	0	3	0	0	1	0	5	1	1	1	1	0	0	0	0	3	0	2	0	0	1	0	7	2	1
family	2829815	Azospirillaceae	0	0	0	1	2	0	0	0	1	0	0	1	0	1	0	1	0	2	1	0	2	0	0	1	0	1	0	0	1	0	15	0	0	0	0	0
family	134623	Opitutaceae	0	0	0	0	0	0	0	0	0	0	0	0	0	1	0	0	0	0	0	1	0	0	0	0	0	0	0	1	0	1	0	1	0	0	0	0
family	216572	Oscillospiraceae	14	19	1	3	10	4	6	1	5	2	2	3	10	4	5	11	8	35	7	1	2	1	6	7	2	6	16	3	0	4	10	1	3	7	3	8
family	1191479	Magnetococcaceae	0	0	0	0	0	0	0	0	0	0	0	0	0	0	0	0	0	0	0	1	0	0	0	0	0	0	0	0	0	0	0	0	0	0	0	0
family	28256	Halomonadaceae	2	2	2	2	0	3	95	6	3	0	1	3	3	10	10	7	3	146	338	3	2	1	2	4	13	2	7	48	7	43	26	1	1	1	2	10
family	2805426	Kytococcaceae	0	3	0	0	0	0	0	0	0	0	0	0	1	0	0	0	0	0	0	0	0	0	0	0	0	0	0	0	0	0	0	0	0	0	0	0
family	69277	Phyllobacteriaceae	1	1	0	2	5	2	5	0	1	0	0	1	1	1	0	1	1	3	1	1	0	0	1	0	1	0	4	0	1	3	1	2	1	3	1	3
family	2805400	Actinopolymorphaceae	0	6	0	0	0	0	0	0	0	0	2	0	0	0	1	0	0	0	3	0	0	0	1	0	2	0	0	1	0	0	3	0	0	0	0	0
family	995019	Sutterellaceae	0	0	1	0	0	0	0	0	0	0	0	0	0	0	0	0	0	1	3	0	3	0	0	1	0	0	0	0	0	0	2	0	0	0	0	0
family	2821832	Stappiaceae	0	0	0	0	1	1	2	0	0	0	0	0	0	1	0	0	0	0	0	4	0	0	0	0	1	0	0	0	0	0	0	0	0	1	2	0
family	225058	Acidithiobacillaceae	0	0	0	0	0	0	0	0	0	0	0	0	0	0	0	0	0	0	0	1	0	0	0	0	0	0	0	0	0	0	0	0	0	0	0	0
family	2805586	Lawsonellaceae	0	0	0	0	0	0	0	0	0	0	1	0	0	0	0	0	0	0	0	1	0	0	0	0	1	1	0	0	0	0	0	0	0	2	0	0
family	2805590	Ornithinimicrobiaceae	0	0	0	0	0	0	2	0	0	0	0	0	1	0	0	0	0	0	1	0	0	0	1	0	0	1	0	1	0	0	1	1	0	1	0	2
family	2805591	Tropherymataceae	0	0	0	1	0	0	0	0	0	0	0	0	0	0	0	0	0	0	0	0	0	0	0	0	0	0	0	0	0	0	0	0	0	0	0	1
family	2723775	Lichenihabitantaceae	0	0	0	0	0	0	0	0	0	0	0	0	0	0	0	1	0	0	0	0	0	0	0	0	0	0	0	0	0	0	0	0	0	0	0	0
family	2813951	Terasakiellaceae	0	0	0	0	0	0	0	0	0	0	0	1	0	0	0	0	0	0	0	0	0	1	0	0	0	0	0	0	0	0	0	0	0	0	0	0
family	200667	Flammeovirgaceae	0	0	0	0	0	0	0	0	0	0	0	0	0	0	0	0	0	0	0	0	0	0	1	1	0	0	0	0	0	1	0	0	0	0	0	0
family	1970190	Salinivirgaceae	0	0	0	0	0	0	0	0	0	0	0	0	0	0	0	0	1	0	0	0	0	0	0	0	0	0	0	0	0	0	0	0	0	0	0	0
family	69657	Hyphomonadaceae	0	1	0	1	0	0	0	0	0	1	0	0	0	1	0	0	0	0	0	1	0	0	0	0	0	1	0	1	0	0	0	0	0	0	0	0
family	118882	Brucellaceae	0	0	0	1	0	1	1	0	0	0	0	2	0	0	0	1	0	0	0	0	0	0	0	0	0	0	1	0	0	0	0	0	0	65	0	1
family	2715733	Candidatus Chazhemtobacteraceae	1	2	2	1	3	0	3	1	0	2	2	0	3	3	4	0	1	7	3	0	1	1	1	1	1	4	2	2	0	3	2	0	0	0	0	0
family	118968	Coxiellaceae	0	1	0	0	0	0	0	0	0	0	0	1	1	1	1	3	0	0	0	1	0	1	0	0	2	1	1	0	1	0	0	0	0	1	0	0
family	53434	Halobacteroidaceae	0	0	0	0	0	0	0	0	0	0	0	0	1	0	0	0	0	0	0	0	0	0	0	1	0	0	0	0	0	0	0	0	0	0	0	0
family	119045	Methylobacteriaceae	2	3	0	1	1	2	1	6	0	0	0	2	0	2	0	37	1	0	1	0	1	4	1	1	2	0	8	1	1	2	2	6	0	2	1	1
family	119060	Burkholderiaceae	20	38	11	14	17	13	332	5	12	19	3	12	11	136	8	6	7	15	9	16	4	5	170	6	16	10	29	163	30	16	14	14	6	23	7	8
family	2691357	Pirellulaceae	0	0	0	2	0	0	1	1	0	0	0	0	0	0	5	1	3	8	12	2	0	24	42	8	3	2	0	1	0	2	0	0	0	0	1	0
family	2691359	Lacipirellulaceae	1	0	1	0	0	0	0	0	0	0	0	0	0	0	0	0	0	0	0	0	0	0	0	0	0	0	0	0	0	0	0	0	0	0	0	0
family	2691358	Thermoguttaceae	0	0	0	0	0	0	1	0	0	0	0	0	0	0	0	0	0	0	0	0	0	0	0	0	0	0	0	1	0	0	1	0	0	0	0	0
family	45401	Hyphomicrobiaceae	0	4	0	0	0	0	5	0	0	0	1	0	1	0	0	1	0	0	0	0	1	0	0	0	1	0	1	0	0	0	0	0	0	1	1	0
family	45404	Beijerinckiaceae	0	0	0	0	0	0	1	0	0	0	0	0	0	0	0	0	0	0	0	0	0	0	0	1	0	0	0	0	0	0	0	0	0	0	0	0
family	332161	Solibacteraceae	0	0	0	0	0	0	0	0	0	0	0	0	0	0	0	0	1	1	0	0	1	0	0	0	0	0	0	0	0	0	2	2	0	0	0	0
family	1692041	Acidiferrobacteraceae	0	0	0	0	0	0	0	0	0	0	0	0	0	0	0	0	0	0	0	0	0	0	0	0	1	0	0	0	0	0	0	0	0	0	0	0
family	143786	Brachyspiraceae	0	0	1	0	1	0	0	0	1	0	0	0	0	1	0	0	0	0	1	0	0	0	0	1	0	0	0	0	0	0	0	0	0	0	0	0
family	135616	Piscirickettsiaceae	0	1	2	0	2	0	6	0	1	1	0	1	1	0	1	1	1	2	0	2	1	0	0	1	2	2	1	0	0	0	0	0	0	2	1	0
family	135617	Thiotrichaceae	0	0	0	0	0	0	0	0	0	0	0	0	0	0	0	1	0	0	0	0	0	0	0	0	0	0	0	0	0	0	0	0	0	0	0	0
family	135620	Oceanospirillaceae	0	0	0	1	3	0	6	0	2	0	0	1	1	1	1	1	4	2	0	0	2	2	2	0	8	5	1	5	0	0	0	2	0	3	2	1
family	135621	Pseudomonadaceae	20	7	28	42	69	164	293	14	12	42	11	15	27	26	11	38	29	96	11	410	7	23	47	15	117	26	45	50	19	39	67	26	10	82	25	95
family	332247	Trueperaceae	0	0	0	0	0	0	0	0	0	0	0	0	0	0	0	0	0	0	0	0	0	0	0	0	0	0	0	0	1	0	0	0	0	0	0	0
family	1331736	Ruaniaceae	0	0	0	0	0	0	3	0	0	0	0	0	0	0	0	0	0	0	0	0	0	0	0	0	0	0	0	1	0	0	0	1	1	0	0	0
family	1937961	Haliscomenobacteraceae	0	0	0	0	1	0	0	0	0	0	0	0	0	0	0	0	0	0	0	2	0	0	0	0	1	0	0	0	0	0	0	0	0	0	0	0
family	1217100	Jiangellaceae	0	0	0	0	0	0	0	0	0	0	0	0	0	1	0	0	0	0	0	0	0	0	0	1	0	0	0	0	1	0	0	0	0	0	0	0
family	1331809	Kordiimonadaceae	0	0	0	0	0	0	0	0	0	0	0	0	0	0	0	0	0	1	0	0	0	0	0	0	0	0	0	0	0	0	0	0	0	0	0	0
family	742031	Salinisphaeraceae	0	0	0	1	0	0	0	0	0	0	0	0	0	0	4	0	0	1	1	0	0	0	1	0	0	0	0	0	0	1	0	0	0	0	0	0
family	2831100	Boseaceae	0	0	0	2	2	1	3	0	1	1	0	1	0	1	1	2	0	0	0	1	0	0	0	0	0	0	1	0	0	2	0	0	1	1	0	1
family	2831090	Blastochloridaceae	0	0	0	0	0	0	0	0	0	0	0	0	0	0	0	0	0	0	0	0	0	0	0	0	1	0	0	0	0	0	0	0	0	0	0	0
family	2093822	Candidatus Nanosynbacteraceae	0	1	4	3	3	1	0	0	31	32	0	3	2	2	1	1	1	9	2	2	1	0	1	1	1	1	0	2	0	1	7	0	1	0	0	2
family	1921783	Kiritimatiellaceae	0	0	0	0	0	0	0	0	0	0	0	0	0	0	0	0	0	0	1	0	0	0	0	0	0	0	0	0	0	1	0	0	0	0	0	0
family	2831106	Devosiaceae	0	1	0	0	0	2	1	0	0	1	0	0	0	0	2	1	0	0	0	0	0	1	2	1	3	0	0	0	3	0	0	0	0	1	0	1
family	2831111	Kaistiaceae	0	0	0	0	0	0	0	0	0	0	0	0	0	0	2	0	0	0	0	0	0	0	0	0	0	0	0	0	0	0	0	0	0	0	0	0
family	1676141	Wenzhouxiangellaceae	0	0	0	0	0	0	0	0	0	0	0	0	0	0	0	0	0	0	0	0	0	0	0	0	0	0	0	0	0	0	0	0	0	1	0	0
family	1962854	Calditrichaceae	0	0	0	0	0	0	0	0	0	0	0	1	0	0	0	0	0	0	0	0	0	0	0	0	0	0	0	0	0	0	0	0	0	0	0	0
family	1471398	Prolixibacteraceae	0	0	0	0	0	0	0	0	0	0	0	0	0	0	0	0	0	0	0	0	0	0	0	0	0	0	1	0	1	1	0	0	0	0	0	0
family	2036754	Chelatococcaceae	0	0	0	2	0	0	0	0	0	0	0	0	0	0	0	0	0	0	0	0	0	0	0	0	0	0	0	0	0	0	0	0	0	0	0	0
family	717964	Methylacidiphilaceae	0	0	0	0	0	0	0	0	0	0	0	0	0	0	0	0	0	0	0	0	0	0	0	0	0	1	0	0	0	0	1	0	0	0	0	0
family	316606	Segniliparaceae	0	1	0	0	0	0	0	0	0	0	0	0	0	0	0	0	0	0	0	0	0	0	0	0	0	0	0	0	0	1	0	0	0	0	0	0
family	1643685	Borreliaceae	0	11	3	4	7	3	7	2	1	0	0	1	3	0	0	3	6	3	1	3	2	13	7	5	5	0	1	2	0	1	6	2	0	18	2	4
family	1643824	Atopobiaceae	0	1	0	1	0	1	1	0	0	0	0	0	1	0	0	0	1	2	1	1	0	1	0	1	1	1	0	1	0	0	0	1	1	2	0	0
family	1643826	Eggerthellaceae	1	2	1	2	4	0	2	1	0	0	0	1	1	0	0	1	2	2	1	2	0	2	0	2	1	1	1	3	4	2	0	0	0	2	0	2
family	1914233	Gemmataceae	3	0	0	0	1	0	1	0	0	0	0	12	0	20	2	1	0	0	1	1	0	1	1	0	1	0	1	0	1	0	0	0	0	1	0	0
family	2692416	Ktedonosporobacteraceae	0	0	0	1	1	1	1	0	0	0	0	1	0	1	0	0	0	0	0	0	0	0	0	0	0	4	0	1	0	0	0	0	0	0	0	0
family	1127830	Candidatus Brocadiaceae	0	0	0	0	0	0	0	0	0	0	0	0	0	0	0	0	0	2	1	0	0	0	0	1	1	0	0	0	0	2	2	0	0	0	0	1
family	1643949	Petrotogaceae	0	0	0	0	0	0	1	0	0	0	0	0	0	0	0	0	0	1	0	0	0	0	0	0	0	0	0	0	0	0	0	0	0	0	0	0
family	1643948	Kosmotogaceae	0	0	0	0	0	0	0	0	0	0	0	0	0	0	0	0	0	1	0	0	0	0	0	0	0	0	0	0	0	0	0	0	0	0	0	1
family	1643950	Fervidobacteriaceae	0	0	0	0	0	0	0	0	1	0	0	0	0	0	0	0	0	0	0	0	0	0	0	0	1	0	0	0	0	0	0	0	0	0	0	0
family	1652132	Halobacteriovoraceae	0	0	0	1	0	0	1	0	0	0	0	0	0	0	0	0	0	0	0	0	0	0	0	0	0	0	0	0	0	0	0	0	0	0	0	1
family	1570339	Peptoniphilaceae	0	2	0	0	0	0	2	0	1	0	0	0	1	0	0	1	0	1	0	2	3	0	5	44	1	1	0	0	1	1	3	0	0	2	1	0
family	267892	Ferrimonadaceae	0	0	0	0	0	0	0	0	0	0	0	0	0	0	0	0	0	0	1	0	1	0	0	0	0	0	0	0	0	0	0	0	0	0	0	0
family	267893	Idiomarinaceae	0	1	0	0	1	0	3	1	0	0	0	0	0	4	0	0	0	0	0	0	0	0	0	0	0	1	0	0	0	38	0	0	0	0	0	0
family	267888	Pseudoalteromonadaceae	0	0	2	1	5	0	13	1	3	2	0	0	3	0	2	2	2	6	3	9	0	3	4	4	7	4	2	0	3	3	0	1	0	6	0	0
family	267889	Colwelliaceae	0	0	0	0	0	0	3	0	1	0	0	0	0	0	0	1	0	0	0	0	0	0	0	0	4	0	0	0	0	0	0	0	0	0	0	0
family	267890	Shewanellaceae	1	0	3	0	7	0	40	2	1	0	0	6	3	1	2	7	1	4	1	11	0	1	4	1	10	18	0	2	2	0	1	2	0	6	0	2
family	267891	Moritellaceae	1	7	0	1	0	0	2	0	0	0	0	4	3	0	0	1	1	0	1	1	1	0	1	4	2	0	0	4	0	0	0	1	0	0	0	0
family	292628	Anaerolineaceae	0	3	1	3	5	3	2	0	7	1	2	5	3	0	4	3	3	12	2	3	3	5	4	6	6	4	2	7	0	4	2	0	0	0	0	3
family	292630	Hydrogenimonaceae	0	0	0	0	0	0	0	0	0	0	0	0	1	0	0	0	0	0	0	0	0	0	0	0	2	0	0	0	0	0	0	0	0	0	0	0
family	1775411	Rhodanobacteraceae	1	0	0	1	0	3	1	0	0	1	1	1	7	1	0	1	0	2	8	0	28	2	0	1	0	1	0	1	0	1	0	0	0	3	1	0
family	128827	Erysipelotrichaceae	3	11	3	9	2	3	8	0	3	4	3	2	2	0	6	0	9	15	107	3	135	4	21	6	19	9	3	1	1	12	15	5	1	1	1	2
family	2815910	Geminocystaceae	0	0	0	1	0	0	0	0	0	0	0	0	0	0	0	0	0	0	0	0	0	0	0	0	0	1	0	0	0	1	0	0	0	0	0	0
family	145358	Bogoriellaceae	0	0	0	0	0	0	0	0	0	0	0	0	0	0	0	0	0	0	0	0	0	0	0	0	0	0	0	0	1	0	0	0	0	1	0	1
family	145357	Dermacoccaceae	0	0	0	0	0	0	4	1	0	0	0	0	0	0	0	0	0	0	4	0	0	1	0	0	1	1	0	0	0	0	0	0	4	0	0	1
family	145360	Sanguibacteraceae	0	0	0	0	0	0	0	0	0	0	0	0	0	0	0	0	0	0	1	0	0	0	0	0	0	0	0	0	0	0	0	1	0	0	0	0
family	227387	Thermodesulfobiaceae	0	1	0	3	1	1	0	0	1	2	0	1	1	0	0	2	0	4	1	0	0	1	0	1	1	1	0	2	1	0	1	0	0	0	0	0
family	1890431	Chamaesiphonaceae	0	0	0	1	0	0	0	0	0	0	0	0	0	0	0	0	0	0	2	0	0	0	0	0	0	0	0	0	0	0	0	0	0	0	0	0
family	1890426	Synechococcaceae	0	0	0	1	0	0	3	0	0	0	0	0	0	0	0	0	1	0	0	0	0	0	3	0	1	2	0	0	0	0	1	1	0	21	1	1
family	1890449	Microcystaceae	0	0	1	0	0	0	1	0	0	0	0	0	0	0	0	0	0	0	0	0	0	0	0	0	0	0	0	0	0	0	0	0	0	0	0	0
family	1890450	Aphanothecaceae	0	0	0	0	2	0	1	0	0	1	0	0	1	0	0	0	0	1	0	0	0	0	2	0	0	0	0	0	0	0	1	2	1	0	0	0
family	1890436	Pseudanabaenaceae	0	0	0	0	0	0	0	0	1	0	0	0	0	0	0	0	0	0	1	1	0	0	0	0	0	0	1	0	0	0	0	0	0	0	0	0
family	1890438	Leptolyngbyaceae	0	0	0	0	0	0	0	0	0	0	0	0	1	0	0	1	0	0	0	0	0	0	1	0	0	0	1	0	0	0	0	0	0	0	1	0
family	2726069	Kribbellaceae	0	0	0	0	0	0	0	0	0	0	0	0	0	0	0	0	0	0	0	0	0	0	0	0	0	0	0	0	0	0	0	0	1	0	0	0
family	1890464	Chroococcaceae	0	0	0	1	1	0	0	0	0	0	0	0	0	0	0	0	0	0	0	0	0	0	0	0	0	0	0	0	0	0	0	0	0	1	0	0
family	1890500	Hyellaceae	0	0	0	0	0	0	0	0	0	0	0	0	0	0	0	0	0	0	0	1	0	0	0	0	1	0	0	0	0	0	0	0	0	0	0	0
family	1890498	Dermocarpellaceae	0	0	0	0	0	0	0	0	0	0	0	0	0	0	0	0	0	0	0	1	0	0	0	0	0	0	0	0	0	0	0	0	0	0	0	13
family	1202464	Dehalococcoidaceae	2	2	2	2	3	1	1	5	5	5	1	3	9	0	2	1	1	19	2	0	0	4	4	4	4	8	1	5	0	2	0	1	0	0	0	2
family	194924	Desulfovibrionaceae	2	0	1	1	2	0	1	1	2	1	0	0	0	0	1	2	0	0	1	0	5	1	2	0	1	1	0	0	1	0	0	0	0	0	0	1
family	539000	Clostridiales Family XVII. Incertae Sedis	0	0	0	0	0	0	0	0	0	0	0	0	0	0	0	0	0	1	0	0	0	0	0	0	0	0	0	0	0	0	0	0	0	0	0	0
family	2800061	Maricaulaceae	0	0	0	0	0	0	0	0	0	0	0	1	0	0	0	0	0	0	0	0	0	0	0	0	0	0	0	0	0	0	0	1	0	0	0	0
family	186803	Lachnospiraceae	21	10	7	4	17	8	7	1	2	2	10	7	27	3	11	24	6	22	6	4	6	11	9	13	18	8	33	35	4	10	5	5	4	16	2	11
family	186806	Eubacteriaceae	0	0	1	2	1	2	0	1	0	0	1	1	1	0	0	0	4	8	40	2	5	7	12	5	2	8	3	4	0	4	2	3	0	1	1	1
family	186807	Peptococcaceae	1	0	2	4	4	1	0	2	0	0	1	2	0	1	1	1	1	11	15	2	2	2	2	0	5	2	2	3	0	0	9	3	0	1	0	4
family	186804	Peptostreptococcaceae	0	2	3	2	6	0	1	1	2	4	2	1	0	0	3	5	3	7	0	0	0	3	0	3	2	2	4	2	0	2	3	1	1	1	3	1
family	186814	Thermoanaerobacteraceae	0	0	0	0	0	0	0	1	0	0	0	0	0	0	0	0	0	2	0	0	0	0	0	0	1	0	0	0	0	0	0	0	0	1	0	0
family	186818	Planococcaceae	3	46	27	14	30	18	81	9	20	11	14	18	22	11	22	11	21	88	24	8	59	21	21	19	22	46	8	20	5	22	34	14	12	8	9	26
family	186817	Bacillaceae	53	347	203	190	414	1198	141	357	582	323	203	211	225	48	355	85	245	777	1293	98	474	242	408	217	345	299	114	256	125	149	583	168	65	36	86	260
family	186822	Paenibacillaceae	7	17	22	20	25	17	41	3	15	12	13	9	15	4	16	7	19	61	31	14	88	25	12	20	21	51	7	19	3	15	48	8	2	3	10	23
family	186823	Alicyclobacillaceae	0	12	2	14	9	3	13	1	6	5	2	4	5	0	3	7	2	22	20	2	11	7	13	5	5	6	1	7	0	2	22	1	1	0	0	8
family	1333713	Schleiferiaceae	0	0	0	0	0	0	0	0	0	0	0	0	0	0	0	0	0	0	0	0	0	0	0	1	0	0	0	0	0	0	0	0	0	0	0	0
family	186820	Listeriaceae	2	8	13	11	24	5	13	2	9	8	7	9	6	3	15	4	12	33	16	9	14	10	10	8	16	13	2	6	7	6	13	4	2	1	8	10
family	186821	Sporolactobacillaceae	3	4	0	1	0	3	0	0	0	0	0	4	4	0	2	0	2	11	1	0	0	1	1	2	1	0	0	0	0	2	1	2	0	0	0	1
family	186827	Aerococcaceae	4	40	8	32	38	37	60	6	11	7	8	7	6	9	34	36	25	2653	195	12	81	8	250	160	348	5	5	25	3	22	275	69	9	0	1	94
family	186824	Thermoactinomycetaceae	0	1	0	2	0	0	3	0	1	0	0	0	0	1	0	3	0	3	0	0	6	4	1	3	0	2	0	3	0	1	0	0	1	0	0	1
family	186828	Carnobacteriaceae	5	23	20	17	36	125	9	7	11	9	143	24	26	9	136	5	60	1752	45	10	140	43	74	37	885	46	104	170	31	465	29	4202	2	1	5	10
family	2005473	Muribaculaceae	1	0	0	0	1	0	0	0	0	0	0	1	2	0	0	1	0	0	0	0	0	0	0	0	0	0	2	1	0	0	0	1	0	3	0	0
family	1382930	Ardenticatenaceae	0	0	0	0	0	0	0	0	0	0	0	0	0	0	0	0	1	1	1	0	0	0	1	0	0	1	0	0	0	3	0	0	0	0	0	0
family	2005525	Tannerellaceae	0	0	0	0	1	0	0	0	0	0	0	0	1	0	0	0	0	0	0	0	0	0	0	0	0	0	0	0	0	0	0	1	0	0	0	0
family	2005523	Paludibacteraceae	1	0	0	0	0	0	0	0	1	0	0	0	0	0	0	0	0	0	0	0	0	0	0	0	0	1	0	0	0	0	0	0	0	0	0	0
family	2005520	Dysgonomonadaceae	0	0	0	0	0	0	1	0	0	0	0	0	0	0	0	0	0	0	0	0	0	0	0	0	1	0	0	0	0	0	0	0	1	0	1	0
family	2005519	Barnesiellaceae	1	0	1	2	3	0	0	0	0	0	0	0	0	1	0	0	1	0	0	0	0	0	0	2	0	1	0	0	0	0	0	0	0	0	0	0
family	219687	Gemmatimonadaceae	0	1	0	0	2	1	0	0	1	0	0	1	0	0	1	1	0	1	4	0	0	0	0	0	6	4	2	2	0	0	1	0	0	0	1	1
family	72275	Alteromonadaceae	1	2	0	4	3	0	13	1	0	1	0	4	5	0	3	11	0	3	0	8	3	1	4	2	45	10	0	4	3	6	2	0	0	2	0	2
family	72276	Ectothiorhodospiraceae	1	0	0	0	0	0	1	0	1	0	0	0	0	0	0	0	0	0	2	1	0	1	0	0	0	0	0	1	0	0	0	0	0	1	1	1
family	563798	Cyclobacteriaceae	0	0	0	1	1	0	0	0	0	0	0	0	0	1	0	0	0	0	2	0	0	0	0	0	0	0	0	0	0	0	0	0	0	0	0	0
family	72293	Helicobacteraceae	0	3	1	2	5	0	9	1	2	0	0	3	0	0	0	2	1	2	1	11	0	3	7	2	5	3	4	0	0	1	1	0	0	3	1	0
family	72294	Campylobacteraceae	2	2	7	7	14	2	8	0	4	2	0	0	3	3	1	5	1	1	6	9	1	6	7	9	6	7	1	1	1	5	1	2	1	5	2	2
family	563835	Chitinophagaceae	0	0	5	1	1	1	3	0	1	1	0	0	1	1	1	4	1	1	0	0	2	0	1	1	3	2	1	0	0	1	3	1	0	1	0	2
family	2448023	Ilumatobacteraceae	0	0	0	0	0	0	0	0	0	1	0	0	0	0	0	1	0	0	0	0	0	0	0	0	0	0	0	0	0	0	0	0	0	0	0	0
family	203488	Dictyoglomaceae	0	0	0	0	0	0	0	0	1	0	0	0	0	0	0	0	0	0	0	0	0	0	0	0	0	0	0	0	0	0	0	0	0	1	0	0
family	203492	Fusobacteriaceae	0	1	0	2	2	1	1	1	0	2	2	0	2	0	0	0	3	1	3	1	1	2	1	5	1	1	1	4	7	0	8	10	0	0	2	0
family	580372	Mariprofundaceae	0	1	0	0	0	0	0	0	0	0	0	0	3	0	0	0	0	1	0	0	0	1	1	1	0	0	1	0	0	1	0	2	0	0	0	0
family	203557	Verrucomicrobiaceae	1	2	1	0	2	1	1	0	1	0	0	1	0	0	0	0	0	3	0	1	0	0	0	1	1	0	0	0	0	0	0	0	0	0	0	0
family	39782	Blattabacteriaceae	0	3	2	2	4	3	1	4	0	1	1	1	1	0	1	3	1	10	0	3	0	1	1	3	5	7	0	0	0	1	2	1	1	0	0	1
family	1055686	Sandaracinaceae	0	0	0	0	0	0	0	0	0	0	0	0	0	1	0	0	0	0	0	0	0	0	0	0	0	0	0	0	0	0	0	0	0	0	0	0
family	80864	Comamonadaceae	22	23	1	7	13	7	33	4	6	7	2	11	19	23	12	13	6	4	1	5	1	4	6	2	10	12	23	7	13	10	23	44	3	159	2	3
family	1096778	Thioalkalispiraceae	0	0	0	0	0	0	18	0	0	0	0	0	0	0	0	1	0	2	4	2	0	0	0	0	0	0	0	1	0	0	0	0	0	4	0	0
family	2808923	Fluviibacteraceae	0	0	0	0	0	1	0	0	0	0	0	0	0	0	0	0	0	0	0	0	0	0	0	0	0	1	0	0	0	0	0	0	0	42	0	0
family	449719	Granulosicoccaceae	0	0	0	0	0	0	0	0	0	0	0	0	0	0	0	0	0	0	1	0	2	0	0	0	0	0	0	1	0	1	4	1	0	0	0	0
family	449732	Litoricolaceae	0	0	0	0	0	0	1	0	0	0	0	0	0	0	0	0	0	0	0	0	0	0	0	0	1	0	0	3	0	0	0	0	0	0	0	0
family	31953	Bifidobacteriaceae	0	1	1	0	11	1	0	0	0	1	0	2	1	0	2	4	4	4	2	4	0	4	0	4	4	4	1	1	0	2	1	11	1	2	0	0
family	31957	Propionibacteriaceae	9	10	11	140	17	34	40	10	17	5	21	26	43	12	6	56	16	25	11	15	11	12	19	33	17	10	14	48	15	38	36	87	24	46	14	57
family	31977	Veillonellaceae	0	6	6	5	4	3	0	0	0	0	2	4	3	0	6	2	3	8	8	6	24	3	15	0	13	3	1	4	0	0	6	2	0	0	2	1
family	31979	Clostridiaceae	1	38	11	10	13	6	7	3	5	6	4	3	5	1	6	2	13	22	22	3	16	294	10	10	15	17	8	13	3	12	13	10	4	3	2	10
family	31984	Heliobacteriaceae	0	0	0	0	0	0	0	0	0	0	0	0	1	0	1	0	0	2	5	0	1	0	0	0	0	0	0	0	0	0	0	0	0	0	0	0
family	31989	Rhodobacteraceae	1	10	3	3	6	4	4	2	3	4	1	4	1	2	1	4	2	2	1	6	3	1	12	10	5	3	0	5	4	9	3	5	3	15	4	3
family	31993	Methylocystaceae	1	0	0	0	0	0	0	0	0	0	0	0	0	1	0	0	0	0	0	0	0	0	1	0	0	0	0	0	0	0	0	1	0	0	0	1
family	32011	Methylophilaceae	0	0	1	0	1	1	5	0	0	0	0	0	0	1	1	1	0	0	0	0	0	1	0	1	5	4	1	0	0	0	0	0	0	0	0	0
family	89373	Cytophagaceae	0	10	2	2	2	1	3	2	3	2	0	2	4	0	2	2	0	0	3	3	0	1	3	2	2	5	2	3	1	2	2	4	0	8	3	3
family	32033	Xanthomonadaceae	7	6	2	4	5	4	5	2	3	3	0	12	9	7	12	8	2	4	4	8	2	6	4	0	5	4	18	6	12	15	3	4	0	14	3	10
family	1129771	Leptotrichiaceae	0	5	2	1	0	1	3	0	2	0	2	0	0	0	1	1	1	6	0	0	0	3	1	4	4	0	2	1	0	0	1	0	0	1	0	4
family	908622	Euzebyaceae	0	0	0	0	0	0	0	0	0	0	0	0	0	0	0	0	0	0	1	0	0	0	1	0	0	0	0	0	0	0	0	0	0	0	0	1
family	64898	Aquificaceae	0	0	0	0	0	0	0	0	1	0	0	0	0	0	0	0	0	0	0	1	0	0	0	0	1	0	0	0	0	0	0	0	0	0	0	0
family	2211325	Vicinamibacteraceae	0	1	1	0	0	1	0	0	0	0	0	0	0	0	0	0	0	0	0	0	0	0	0	0	1	0	0	0	0	0	0	0	0	0	0	0
family	990719	Christensenellaceae	1	0	0	0	0	0	0	0	0	0	0	0	0	0	0	1	0	0	0	0	0	0	0	1	0	0	1	0	0	1	0	0	0	1	0	0
family	2661849	Calotrichaceae	0	0	1	2	1	0	0	0	0	1	0	0	0	1	0	0	0	0	0	0	0	0	2	0	1	0	0	3	0	0	1	0	0	0	0	1
family	171550	Rikenellaceae	0	2	0	0	0	0	0	0	0	1	0	0	0	0	0	0	0	0	0	0	0	0	1	4	0	0	1	0	0	2	0	0	0	0	0	0
family	171551	Porphyromonadaceae	0	0	0	0	0	0	0	0	0	0	0	0	0	0	0	0	0	0	0	0	0	0	0	1	0	0	0	0	0	0	0	0	0	0	0	0
family	171552	Prevotellaceae	0	4	9	2	5	1	0	5	8	0	1	0	1	0	0	4	1	4	4	1	2	4	5	1	1	3	2	1	0	0	3	4	0	1	1	1
family	204431	Fibrobacteraceae	0	2	0	0	0	0	0	0	0	0	0	1	0	0	0	0	0	0	0	0	1	0	0	0	0	0	0	4	0	0	0	2	0	0	0	0
family	204434	Acidobacteriaceae	0	0	1	0	0	0	0	1	0	0	0	0	0	0	0	1	3	0	0	1	0	0	0	0	1	0	0	0	1	0	0	0	0	0	0	1
family	622451	Actinopolysporaceae	0	0	0	0	0	0	0	0	0	0	0	0	0	0	0	0	0	0	3	0	1	0	0	0	1	1	0	0	1	0	0	0	0	0	0	0
family	1892252	Microcoleaceae	0	0	0	0	0	0	0	0	0	0	0	0	0	0	0	1	0	0	0	0	0	0	0	0	0	0	0	0	0	1	0	0	0	0	0	1
family	1892254	Oscillatoriaceae	0	0	0	0	0	0	0	0	0	0	0	0	0	0	0	0	0	0	0	0	0	0	0	1	0	0	0	0	0	1	0	0	0	0	0	0
family	1892263	Hapalosiphonaceae	0	0	0	0	0	0	2	0	0	0	0	0	0	0	0	0	0	0	0	2	0	0	0	0	0	0	0	0	0	0	0	0	0	0	1	0
family	81852	Enterococcaceae	88	306	230	134	2783	655	222	83	549	436	1119	6408	7404	32	2060	272	1585	2155	1256	137	4966	358	173	180	432	382	163	3593	63	319	260	134	94	90	216	208
family	1892259	Aphanizomenonaceae	0	0	0	0	0	0	0	0	0	0	0	0	0	1	0	1	0	0	2	0	0	0	1	0	3	0	0	0	0	0	0	0	0	0	0	0
genus	131079	Limnobacter	0	0	0	0	0	0	0	1	0	0	0	0	0	0	0	0	0	0	0	0	0	0	2	0	1	0	0	0	0	0	0	0	0	0	0	0
genus	6	Azorhizobium	0	0	0	0	0	0	0	1	1	0	0	0	0	0	0	0	0	0	0	0	0	0	0	0	0	0	0	0	0	0	1	0	0	0	0	0
genus	10	Cellvibrio	0	0	0	0	0	0	3	0	0	0	0	0	0	0	0	1	0	0	1	0	0	0	1	0	1	1	0	0	0	0	0	0	0	0	0	0
genus	13	Dictyoglomus	0	0	0	0	0	0	0	0	1	0	0	0	0	0	0	0	0	0	0	0	0	0	0	0	0	0	0	0	0	0	0	0	0	1	0	0
genus	65551	Meiothermus	0	0	0	0	1	0	0	0	0	0	0	0	0	0	0	0	0	0	0	0	0	0	0	0	0	0	0	0	12	0	0	0	0	1	0	0
genus	18	Pelobacter	0	1	0	0	0	0	0	0	0	0	0	0	0	0	0	0	0	0	0	0	0	0	0	0	0	0	0	0	0	0	0	0	0	0	0	0
genus	20	Phenylobacterium	0	0	0	0	0	0	1	0	0	0	0	0	0	0	0	0	0	0	0	0	0	0	0	0	0	0	0	0	0	0	0	0	0	0	0	0
genus	22	Shewanella	1	0	3	0	4	0	36	2	1	0	0	5	2	1	2	7	1	4	1	7	0	1	3	1	9	18	0	2	1	0	1	2	0	3	0	2
genus	1843210	Anaerocolumna	1	0	0	0	0	0	0	0	0	0	0	0	0	0	0	0	0	0	0	0	0	0	0	0	0	0	2	1	0	0	0	0	0	0	1	1
genus	32	Myxococcus	0	1	0	0	0	0	0	0	0	0	0	2	0	0	0	0	0	0	0	0	0	0	0	0	0	0	0	0	0	0	0	0	0	0	1	0
genus	40	Stigmatella	0	0	0	0	0	0	0	0	0	0	0	0	0	0	0	0	0	0	0	1	0	0	0	0	0	0	0	0	0	0	0	0	0	0	0	0
genus	42	Cystobacter	0	0	0	0	0	0	0	0	0	0	0	0	0	0	0	0	0	0	0	0	0	0	1	0	0	0	1	0	0	0	0	0	0	0	0	1
genus	44	Melittangium	0	0	0	0	0	0	0	0	0	0	0	0	0	0	0	0	0	0	0	0	0	0	0	0	0	1	1	0	0	0	0	0	0	0	0	1
genus	47	Archangium	0	0	0	1	0	1	2	0	0	0	0	0	0	0	0	0	0	0	0	1	0	0	1	1	0	2	0	0	0	0	1	1	0	1	0	0
genus	50	Chondromyces	0	1	0	0	0	2	0	0	0	0	0	0	0	0	0	0	0	0	0	0	0	0	0	0	0	1	0	0	0	0	0	0	0	0	0	0
genus	73778	Methylocaldum	0	0	0	0	0	0	0	0	0	0	0	0	1	0	0	1	0	0	0	1	0	0	0	1	0	0	0	0	0	0	0	0	0	0	0	0
genus	401469	Undibacterium	0	0	0	0	0	0	0	0	0	0	0	0	0	0	0	0	0	0	0	0	0	1	1	0	0	0	0	0	1	0	0	0	0	1	0	0
genus	59	Vitreoscilla	0	0	0	0	0	0	1	0	0	0	0	0	0	0	0	0	0	0	0	0	0	0	0	0	0	0	0	0	0	0	0	0	0	0	0	0
genus	68	Lysobacter	0	0	0	0	2	0	0	0	0	1	0	1	0	1	0	0	0	0	1	0	0	0	0	0	0	0	2	1	0	0	0	2	0	0	0	2
genus	75	Caulobacter	0	0	0	0	0	0	0	1	0	1	0	0	0	0	0	0	0	0	0	0	0	0	0	0	0	0	0	1	0	0	0	0	4	1	0	0
genus	622681	Candidatus Planktophila	0	0	0	0	1	0	0	0	0	0	0	0	0	0	0	0	0	0	0	0	0	0	0	0	0	0	0	0	0	0	0	0	0	0	0	0
genus	458839	Actinotalea	0	0	0	0	0	0	0	0	1	0	0	0	0	0	0	1	0	0	0	0	0	0	0	0	0	1	0	0	0	0	0	0	0	0	0	0
genus	81	Hyphomicrobium	0	2	0	0	0	0	1	0	0	0	1	0	1	0	0	0	0	0	0	0	1	0	0	0	0	0	1	0	0	0	0	0	0	0	0	0
genus	85	Hyphomonas	0	0	0	1	0	0	0	0	0	1	0	0	0	1	0	0	0	0	0	0	0	0	0	0	0	1	0	0	0	0	0	0	0	0	0	0
genus	286801	Segniliparus	0	1	0	0	0	0	0	0	0	0	0	0	0	0	0	0	0	0	0	0	0	0	0	0	0	0	0	0	0	1	0	0	0	0	0	0
genus	88	Leptothrix <b-proteobacteria>	0	0	0	0	0	0	2	0	0	0	0	0	0	0	0	0	0	0	0	0	0	0	0	0	0	0	0	0	0	0	0	0	0	0	0	0
genus	106589	Cupriavidus	1	0	0	1	0	0	313	1	2	0	0	4	1	0	0	0	1	0	0	2	0	0	158	1	0	1	0	0	2	0	1	0	0	2	0	2
genus	93	Stella	0	0	0	0	0	0	0	0	0	0	0	0	0	0	0	0	0	0	0	0	0	0	0	0	0	1	0	0	0	0	0	0	0	0	0	0
genus	106591	Ensifer	0	0	0	0	0	0	0	0	0	0	0	0	0	0	0	0	0	0	0	0	0	0	0	0	0	1	1	1	0	0	0	1	0	0	0	0
genus	99	Ancylobacter	0	0	2	1	17	0	0	0	0	0	0	0	0	0	0	0	0	0	1	0	0	0	0	37	0	22	0	0	0	0	0	0	0	0	0	0
genus	105	Runella	0	0	0	0	0	0	0	0	0	0	0	0	0	0	0	0	0	0	0	0	0	0	0	0	0	0	0	0	0	0	1	0	0	4	0	0
genus	107	Spirosoma	0	10	2	2	2	1	2	2	1	2	0	1	4	0	2	2	0	0	3	3	0	1	3	2	2	5	2	3	1	2	1	4	0	4	1	3
genus	113	Gemmata	0	0	0	0	1	0	1	0	0	0	0	12	0	20	2	0	0	0	1	0	0	0	1	0	0	0	0	0	1	0	0	0	0	0	0	0
genus	2490452	Serpentinomonas	0	0	0	1	0	0	2	0	1	0	0	0	0	0	0	0	0	0	0	0	0	0	0	0	0	1	0	0	0	0	0	0	0	0	0	0
genus	118	Planctomyces	0	0	0	0	0	0	0	0	0	0	0	0	0	0	0	0	0	0	0	0	0	0	0	0	0	0	1	0	0	0	0	0	0	0	0	0
genus	245876	Nitratireductor	0	0	0	0	0	0	0	0	0	0	0	0	0	0	0	0	0	0	0	0	0	0	0	0	0	0	0	0	0	2	0	0	0	0	0	0
genus	123	Pirellula	0	0	0	0	0	0	0	0	0	0	0	0	0	0	0	0	0	0	0	0	0	0	0	1	0	0	0	0	0	0	0	0	0	0	0	0
genus	2760873	Tenuifilum	0	0	0	0	0	0	0	0	0	0	0	0	0	0	0	0	0	0	0	0	0	0	0	0	1	0	1	0	0	0	0	0	0	0	0	0
genus	133	Methylocystis	0	0	0	0	0	0	0	0	0	0	0	0	0	0	0	0	0	0	0	0	0	0	1	0	0	0	0	0	0	0	0	1	0	0	0	1
genus	57479	Microvirgula	0	0	0	0	0	0	0	1	0	0	0	0	0	0	0	1	0	1	0	0	0	0	0	0	0	0	0	0	0	0	0	0	0	0	0	0
genus	106633	Thioalkalivibrio	0	0	0	0	0	0	0	0	0	0	0	0	0	0	0	0	0	0	0	0	0	0	0	0	0	0	0	0	0	0	0	0	0	1	1	1
genus	138	Borrelia	0	11	3	4	7	3	7	2	1	0	0	1	3	0	0	3	6	2	0	3	2	13	7	5	5	0	1	2	0	1	6	2	0	18	2	4
genus	146	Spirochaeta	0	0	0	0	1	0	1	0	1	1	0	0	1	0	1	0	0	0	0	0	0	0	1	0	0	0	0	0	0	0	0	1	0	0	0	0
genus	57493	Kocuria	0	7	1	4	1	2	2	2	22	23	10	1	2	1	97	2	1	4	258	10	27	8	2	6	145	18	4	36	2	10	119	3	1	4	0	49
genus	57494	Nesterenkonia	0	0	0	0	0	0	0	0	0	0	0	0	0	0	0	0	0	0	0	0	0	0	0	1	0	0	0	0	0	0	0	0	0	0	0	0
genus	57495	Dermacoccus	0	0	0	0	0	0	2	1	0	0	0	0	0	0	0	0	0	0	4	0	0	1	0	0	0	0	0	0	0	0	0	0	4	0	0	1
genus	57499	Kytococcus	0	3	0	0	0	0	0	0	0	0	0	0	1	0	0	0	0	0	0	0	0	0	0	0	0	0	0	0	0	0	0	0	0	0	0	0
genus	157	Treponema	3	10	0	0	1	1	3	0	0	0	0	1	2	0	2	2	0	1	0	0	3	0	2	2	1	1	0	2	0	2	0	9	3	2	2	2
genus	1048757	Candidatus Moranella	0	2	0	3	5	0	3	1	0	0	0	3	3	0	1	3	0	0	0	1	0	0	0	0	0	2	0	0	0	0	0	0	0	5	0	0
genus	171	Leptospira	0	0	3	3	2	5	8	0	2	3	0	0	2	1	2	2	9	2	1	9	8	4	0	5	9	2	2	2	3	0	5	0	0	9	0	2
genus	1335483	Shimwellia	0	0	0	0	0	0	0	0	0	0	0	1	1	0	0	0	0	0	0	0	0	0	0	0	0	0	0	0	0	0	0	0	0	0	0	0
genus	179	Leptospirillum	0	0	0	0	0	0	0	0	0	0	0	0	0	0	0	0	0	0	0	0	0	0	0	0	0	0	0	0	0	1	0	0	0	0	0	0
genus	187	Aquaspirillum	0	0	0	0	0	0	0	0	0	0	0	0	0	0	0	0	0	0	0	0	0	0	0	0	1	0	0	0	0	0	0	0	0	0	0	0
genus	191	Azospirillum	0	0	0	0	1	0	0	0	0	0	0	0	0	1	0	1	0	2	1	0	2	0	0	1	0	1	0	0	1	0	15	0	0	0	0	0
genus	73918	Thermaerobacter	0	0	0	0	0	0	0	0	0	0	0	0	0	0	0	0	0	1	0	0	0	0	0	0	0	0	0	0	0	0	0	0	0	0	0	0
genus	194	Campylobacter	2	2	4	3	2	1	7	0	2	2	0	0	3	0	0	3	1	0	2	5	1	2	4	3	0	5	0	1	1	1	1	0	1	4	1	2
genus	2785518	Radiobacillus	0	0	0	1	0	0	0	2	0	0	0	0	0	0	1	0	1	1	3	0	6	0	0	0	0	1	0	1	1	2	3	0	0	0	0	1
genus	352450	Simplicispira	0	1	0	0	0	0	1	0	0	0	0	1	0	0	0	0	0	0	0	0	0	0	0	0	0	0	0	0	0	0	0	0	0	0	0	0
genus	209	Helicobacter	0	3	1	2	5	0	9	1	2	0	0	3	0	0	0	1	1	2	0	11	0	3	6	2	5	3	4	0	0	1	1	0	0	3	1	0
genus	573657	Candidatus Hodgkinia	0	0	0	0	0	0	0	0	0	0	0	0	0	0	0	0	0	0	1	0	0	0	0	0	0	0	0	0	0	1	0	0	0	0	0	0
genus	401618	Candidatus Riesia	0	0	0	0	1	0	0	0	0	0	0	0	0	0	0	0	0	1	0	0	0	0	0	0	0	1	0	0	0	0	0	0	0	0	0	0
genus	2547964	Parashewanella	0	0	0	0	0	0	0	0	0	0	0	0	0	0	0	0	0	0	0	2	0	0	0	0	0	0	0	0	0	0	0	0	0	0	0	0
genus	222	Achromobacter	1	0	0	0	1	0	0	0	0	0	0	0	5	1	3	3	0	0	0	1	0	2	0	0	0	0	2	0	0	5	0	0	0	1	1	0
genus	226	Alteromonas	0	0	0	0	1	0	4	0	0	0	0	0	0	0	0	0	0	0	0	0	0	0	0	0	3	0	0	0	0	0	0	0	0	1	0	1
genus	234	Brucella	0	0	0	1	0	1	1	0	0	0	0	0	0	0	0	1	0	0	0	0	0	0	0	0	0	0	1	0	0	0	0	0	0	65	0	1
genus	237	Flavobacterium	0	0	2	2	0	0	4	1	6	3	0	0	0	0	3	1	0	0	1	3	0	2	1	1	5	1	0	1	0	1	1	1	0	2	1	0
genus	1769718	Athalassotoga	0	0	0	0	0	0	0	0	0	0	0	0	0	0	0	0	0	0	0	0	0	0	0	0	0	0	0	1	0	0	0	0	0	0	0	0
genus	41201	Ewingella	0	0	0	0	0	0	0	0	0	0	0	0	0	0	0	0	0	0	0	0	0	0	0	0	0	0	0	1	0	0	0	0	0	1	0	0
genus	262406	Thermobaculum	0	0	0	0	0	0	0	0	0	0	0	0	0	0	0	0	0	0	0	0	0	0	0	1	0	0	0	0	0	0	0	0	0	0	0	0
genus	262	Francisella	0	1	0	0	0	0	0	1	0	0	0	0	0	0	1	1	0	1	1	0	3	0	1	0	0	0	0	0	0	0	1	0	0	0	0	0
genus	265	Paracoccus <a-proteobacteria>	0	1	1	1	0	0	1	0	0	1	1	1	1	1	0	0	1	1	0	0	0	1	1	1	1	0	0	0	0	1	1	2	2	1	3	1
genus	270	Thermus	0	0	0	2	0	0	0	0	0	0	0	0	0	0	0	0	0	0	1	1	2	0	1	1	0	0	0	0	0	0	0	0	0	0	0	0
genus	33042	Coprococcus	0	0	0	0	0	0	0	0	0	0	0	0	0	0	0	0	0	0	0	0	0	0	0	0	0	0	1	0	0	0	0	0	0	1	0	0
genus	279	Xanthobacter	0	0	0	0	0	0	0	0	0	0	0	0	0	0	0	0	0	0	0	0	0	0	0	0	0	0	0	0	0	0	2	0	0	0	0	0
genus	1769729	Hathewaya	0	0	0	0	1	0	0	0	0	0	0	0	0	0	0	0	0	1	1	0	0	0	0	0	0	0	1	0	0	0	0	0	0	0	0	0
genus	283	Comamonas	8	2	0	0	3	1	5	0	0	1	0	1	11	0	3	5	0	1	0	0	1	0	0	1	5	5	1	0	0	0	0	0	0	2	0	0
genus	286	Pseudomonas	19	6	27	41	68	162	293	14	11	40	10	13	24	26	10	30	28	94	11	408	6	23	46	14	108	25	43	48	18	38	62	26	10	75	24	94
genus	1278221	Auraticoccus	0	0	0	0	0	0	0	0	0	0	1	0	1	0	0	0	0	0	0	0	0	0	0	0	0	0	0	0	0	0	0	0	0	0	0	0
genus	33055	Candidatus Kinetoplastibacterium	0	0	0	0	0	1	0	0	0	0	0	0	0	0	0	0	0	0	0	0	0	0	0	0	0	0	0	0	0	0	0	0	0	0	0	0
genus	1745211	Chania	0	0	0	0	0	0	0	0	0	0	0	0	0	0	0	0	0	0	0	1	0	0	0	0	0	0	0	0	0	0	0	0	0	0	0	0
genus	33057	Thauera	0	0	1	0	0	0	0	0	0	0	0	0	0	0	0	0	0	0	0	0	0	0	0	0	0	0	0	0	0	0	0	0	0	0	0	0
genus	254245	Aquicella	0	1	0	0	0	0	0	0	0	0	0	1	1	0	1	3	0	0	0	1	0	1	0	0	0	1	0	0	1	0	0	0	0	1	0	0
genus	254250	Isoptericola	0	0	0	0	0	0	0	0	0	0	0	0	0	0	0	0	0	0	0	0	0	0	0	0	0	0	0	1	0	0	0	0	0	0	0	0
genus	74030	Roseovarius	0	0	0	0	0	1	0	1	0	0	0	0	0	0	0	0	0	0	0	0	0	0	1	0	0	0	0	0	0	0	0	0	0	0	0	0
genus	33073	Zymobacter	0	0	0	0	0	0	1	0	0	0	0	0	0	0	0	0	0	0	0	0	0	0	0	0	0	0	0	0	0	0	0	0	0	0	0	0
genus	41275	Brevundimonas	0	0	0	2	0	0	2	1	8	2	0	0	2	0	14	1	0	2	2	1	0	0	0	1	0	0	3	0	3	1	4	4	1	3	1	0
genus	180541	Salinisphaera	0	0	0	1	0	0	0	0	0	0	0	0	0	0	4	0	0	1	1	0	0	0	1	0	0	0	0	0	0	1	0	0	0	0	0	0
genus	57665	Sulfurospirillum	0	0	3	4	12	1	1	0	1	0	0	0	0	1	0	2	0	1	4	4	0	4	3	6	5	1	0	0	0	0	0	0	0	0	0	0
genus	338	Xanthomonas	0	1	1	1	2	3	1	0	0	0	0	1	0	2	0	2	2	2	1	7	1	0	3	0	1	2	0	0	1	4	0	1	0	0	1	0
genus	909656	Phocaeicola	0	15	0	0	2	0	0	0	1	0	0	1	4	0	0	1	1	3	1	0	2	0	0	6	0	0	2	3	0	2	0	1	0	1	0	0
genus	352	Azotobacter	0	0	0	0	0	1	0	0	0	0	0	0	0	0	0	0	0	0	0	0	0	0	0	0	0	0	1	1	0	0	1	0	0	0	0	0
genus	1827195	Caballeronia	0	0	0	0	0	0	1	0	1	0	0	0	0	0	0	0	0	0	0	0	0	0	0	0	0	0	0	0	1	0	0	0	0	0	1	0
genus	357	Agrobacterium	0	0	0	0	2	0	1	1	0	0	0	1	0	0	0	0	0	0	2	1	0	0	0	0	0	0	0	1	1	0	1	3	0	1	0	1
genus	1073531	Mycolicibacter	0	0	0	0	0	0	0	0	0	0	0	0	0	0	0	0	0	0	0	0	0	0	1	0	0	0	0	0	0	0	0	0	0	0	0	0
genus	2834759	Flocculibacter	0	0	0	0	0	0	3	0	0	0	0	0	0	0	0	0	0	0	0	0	0	0	0	0	1	0	0	0	0	0	0	0	0	1	0	0
genus	374	Bradyrhizobium	94	166	99	195	205	301	1451	140	206	65	85	89	205	127	65	194	221	173	135	155	186	183	218	263	157	180	557	824	522	693	1017	902	316	796	243	1707
genus	379	Rhizobium	0	1	0	8	1	4	4	16	0	0	0	2	1	0	0	10	0	0	1	1	1	0	0	0	0	0	1	0	0	2	5	3	0	2	1	1
genus	57739	Vogesella	0	0	0	0	0	0	0	0	0	0	0	0	0	0	0	0	0	0	0	0	0	0	0	0	0	0	0	0	0	0	0	0	0	0	0	1
genus	1434011	Komagataeibacter	0	0	0	2	0	1	1	0	0	0	0	1	0	0	0	1	1	0	0	3	0	0	0	1	2	1	0	0	1	0	1	0	1	0	2	0
genus	336276	Olleya	0	0	0	0	0	0	0	0	0	0	0	0	0	0	0	0	0	0	0	0	0	0	0	0	1	0	0	0	0	0	0	0	0	0	0	0
genus	407	Methylobacterium	2	1	0	1	1	2	1	5	0	0	0	2	0	2	0	16	0	0	1	0	1	3	1	1	1	0	8	0	1	2	1	5	0	2	0	1
genus	1433993	Chryseolinea	0	0	1	0	0	0	0	0	0	0	0	0	0	0	0	0	0	0	0	0	0	0	0	0	1	0	0	0	0	0	0	0	0	1	0	0
genus	413	Methylococcus	0	0	0	0	0	0	0	1	0	0	0	0	0	0	0	0	0	0	13	0	0	0	3	0	0	0	0	0	1	0	1	0	0	0	0	0
genus	416	Methylomonas	0	0	1	1	0	0	0	0	0	0	0	1	0	0	0	0	0	0	0	0	1	0	1	1	2	0	0	0	0	1	0	0	0	0	1	0
genus	425	Methylosinus	0	0	0	0	0	0	0	0	0	0	0	0	0	1	0	0	0	0	0	0	0	0	0	0	0	0	0	0	0	0	0	0	0	0	0	0
genus	1434046	Sphingorhabdus	0	0	0	0	0	0	1	0	0	0	0	0	0	0	0	0	0	0	0	0	0	0	0	0	0	0	0	0	0	0	0	0	0	0	0	0
genus	1810868	Mycoavidus	0	0	0	0	0	0	0	0	0	0	0	0	0	0	1	0	0	0	0	0	0	0	0	0	0	0	0	0	0	0	0	0	0	0	0	0
genus	434	Acetobacter	1	0	0	0	0	0	1	0	0	0	0	0	0	0	0	0	1	0	3	1	0	0	0	0	0	0	0	0	0	1	0	0	0	0	2	0
genus	762296	Methylovulum	0	0	0	0	0	0	0	0	0	0	0	0	4	0	0	0	0	0	0	0	0	0	0	0	0	8	0	0	0	0	0	0	0	0	0	0
genus	1434019	Mameliella	0	0	0	0	0	0	0	0	0	0	0	0	0	0	0	0	0	0	0	0	0	0	0	0	0	0	0	0	0	0	0	1	1	10	0	0
genus	441	Gluconobacter	0	0	0	0	0	0	0	0	0	0	0	0	0	0	0	0	0	0	0	0	0	0	0	0	0	0	1	0	0	0	0	0	0	0	0	0
genus	393661	Congregibacter	0	0	0	0	0	0	0	0	0	0	0	0	0	0	0	0	0	1	0	0	0	0	0	0	0	0	0	0	0	0	0	0	0	0	1	0
genus	445	Legionella	0	1	1	2	1	2	4	2	0	0	0	1	2	1	1	1	0	2	0	0	2	0	0	0	0	2	1	0	1	1	0	0	3	2	0	0
genus	469	Acinetobacter	190	6	0	9	127	10	106	18	96	111	0	86	612	17	112	77	2	15	394	26	129	52	3	5	156	2607	156	231	57	11	11	26	5	70	86	42
genus	1335745	Spiribacter	0	0	0	0	0	0	1	0	0	0	0	0	0	0	0	0	0	0	2	0	0	0	0	0	0	0	0	0	0	0	0	0	0	0	0	0
genus	475	Moraxella	3	20	1	38	1	14	18	8	1	0	0	5	14	12	8	12	0	49	37	10	1	7	4	13	165	41	4	31	14	43	5	3	15	6	3	6
genus	482	Neisseria	2	7	2	6	8	8	12	4	4	3	0	2	8	3	3	5	4	10	7	16	1	5	5	6	12	6	0	8	4	2	1	1	4	7	2	6
genus	377315	Mariprofundus	0	1	0	0	0	0	0	0	0	0	0	0	3	0	0	0	0	1	0	0	0	1	1	1	0	0	1	0	0	1	0	2	0	0	0	0
genus	188910	Microchaete	0	0	0	0	0	0	0	0	0	0	0	0	0	0	0	0	0	0	0	0	0	0	0	0	1	0	0	0	0	0	0	0	0	0	0	0
genus	213485	Micavibrio	1	0	0	0	0	0	0	0	0	0	0	0	0	0	0	0	0	0	0	1	0	0	0	0	0	0	0	0	0	0	0	0	0	0	0	0
genus	1524217	Labilithrix	0	2	0	0	3	1	7	0	0	0	0	0	0	1	0	0	0	3	1	4	0	0	0	1	1	1	0	1	0	1	1	0	1	3	0	2
genus	497	Psychrobacter	1	2	1	0	0	1	25	3	2	22	3	1	1	5	17	2	0	134	59	0	2	4	1	1	2803	99	8	159	65	81	18	3	0	3	0	4
genus	1860077	Sulfuriflexus	0	0	0	0	0	0	0	0	0	0	0	0	0	0	0	0	0	0	0	0	0	0	0	0	0	0	0	0	0	1	0	0	0	0	0	0
genus	499	Thermomicrobium	0	0	0	0	0	0	0	0	0	0	0	0	0	0	0	0	0	0	0	0	0	0	0	1	0	0	0	0	0	0	0	0	0	1	0	1
genus	507	Alcaligenes	0	0	0	0	0	0	0	0	0	0	0	0	0	0	0	1	0	0	0	2	0	0	0	0	0	1	0	0	0	0	0	0	0	0	0	0
genus	517	Bordetella	1	0	0	0	0	0	0	0	0	0	0	0	3	0	4	0	0	1	0	0	0	1	0	0	1	0	0	1	0	2	0	0	0	1	0	0
genus	1524249	Pseudohongiella	0	0	0	0	0	0	0	0	0	0	0	0	0	0	0	0	0	0	0	1	0	0	0	0	0	1	0	0	0	0	0	0	0	0	0	0
genus	528	Ochrobactrum	0	0	0	0	0	0	0	0	0	0	0	2	0	0	0	0	0	0	0	0	0	0	0	0	0	0	0	0	0	0	0	0	0	0	0	0
genus	532	Beijerinckia	0	0	0	0	0	0	1	0	0	0	0	0	0	0	0	0	0	0	0	0	0	0	0	0	0	0	0	0	0	0	0	0	0	0	0	0
genus	535	Chromobacterium	0	0	0	0	0	0	0	0	0	0	0	0	0	0	0	1	0	0	0	0	0	0	0	0	0	0	0	0	0	0	0	0	0	1	0	0
genus	538	Eikenella	3	22	24	7	3	11	7	6	49	31	30	0	3	6	4	0	8	16	7	1	0	21	0	16	25	13	2	8	2	44	13	0	8	0	0	12
genus	544	Citrobacter	0	8	1	3	4	2	309	2	0	2	1	3	4	1	130	15	0	1	1	10	0	3	4	1	44	34	2	3	5	0	2	1	0	3	0	2
genus	547	Enterobacter	1	47	39	93	387	3	62	35	0	2	3	93	151	4	188	58	5	46	60	288	3	5	281	1	275	120	12	5	32	0	49	2	2	519	1	8
genus	551	Erwinia	0	5	2	2	5	1	13	0	0	1	0	2	9	0	3	1	0	0	0	2	0	1	4	0	10	4	0	1	2	0	1	0	1	11	0	0
genus	508459	Cloacibacillus	0	0	0	0	0	0	0	0	0	0	0	0	0	0	0	0	0	0	0	0	0	0	0	0	0	0	0	0	0	0	0	0	0	0	1	0
genus	561	Escherichia	7	95	23	57	83	15	231	10	46	11	3	56	88	6	74	35	12	38	47	62	20	22	41	23	119	125	23	26	37	12	46	29	20	113	16	30
genus	568	Hafnia	0	0	0	0	0	0	0	0	0	0	0	1	0	0	0	0	0	0	0	0	0	0	0	0	0	0	0	0	0	0	0	0	0	0	0	0
genus	570	Klebsiella	3	63	10	26	88	2	155	6	1	8	1	41	110	4	78	73	0	19	13	68	9	21	52	6	107	144	25	27	16	1	8	8	2	130	3	14
genus	579	Kluyvera	0	1	0	0	0	0	1	0	0	0	0	1	1	0	1	2	0	0	0	0	0	0	1	0	0	1	0	0	0	0	0	0	0	0	0	0
genus	581	Morganella <enterobacteria>	0	1	1	4	2	0	7	1	0	0	0	3	3	0	1	1	0	1	0	3	0	0	2	0	3	4	0	1	0	0	1	0	0	1	0	0
genus	583	Proteus <enterobacteria>	2	11	0	2	10	2	4	0	2	6	3	15	10	2	6	2	3	4	3	3	2	1	7	4	6	8	1	5	4	2	2	6	0	5	2	6
genus	586	Providencia	0	0	0	0	1	1	1	0	0	0	0	0	0	0	0	0	1	0	1	4	0	0	2	0	1	0	0	1	0	0	0	0	0	1	0	0
genus	590	Salmonella	5	106	25	61	127	12	256	8	9	10	6	79	109	5	112	53	13	32	46	92	17	26	69	24	179	186	23	40	32	8	25	7	24	153	2	24
genus	2802288	Dongshaea	0	0	0	0	0	0	0	0	0	0	0	0	0	0	0	0	0	0	0	1	0	0	0	0	0	0	0	0	0	0	0	0	0	0	0	0
genus	613	Serratia	0	1	2	5	4	2	18	0	0	8	0	6	12	1	4	6	0	3	2	9	0	1	3	1	7	11	2	3	1	0	1	0	0	25	0	1
genus	620	Shigella	0	1	0	2	1	0	8	0	0	0	0	1	4	0	1	1	0	1	0	0	0	0	0	1	2	4	1	0	0	0	0	0	0	3	0	0
genus	626	Xenorhabdus	0	1	0	1	3	0	2	0	0	1	0	1	0	1	2	0	0	1	0	1	0	0	0	0	4	4	0	0	0	0	1	0	0	0	0	0
genus	629	Yersinia <enterobacteria>	0	7	3	0	15	0	42	2	0	1	0	12	7	3	6	15	0	1	3	13	2	1	6	2	9	15	1	0	1	0	0	1	0	14	0	1
genus	1860196	Pseudobacter	0	0	0	0	0	0	0	0	0	1	0	0	0	0	1	0	0	0	0	0	0	0	0	0	0	0	1	0	0	0	0	0	0	0	0	0
genus	635	Edwardsiella <enterobacteria>	0	0	0	0	0	0	0	0	0	0	0	0	0	0	0	0	0	0	0	0	0	0	0	0	1	0	0	0	0	0	0	0	0	0	0	0
genus	637	Arsenophonus	0	3	1	0	3	1	4	0	0	0	0	0	0	0	1	2	0	1	2	1	1	1	3	0	4	8	1	0	0	3	0	0	0	6	0	0
genus	642	Aeromonas	0	2	0	2	4	2	1920	16	0	1	0	53	107	3	3	828	0	27	54	288	0	2	1	41	86	28	0	1	4	1	8	0	0	10	0	5
genus	1573534	Faecalitalea	0	1	3	1	0	0	2	0	1	0	2	0	0	0	0	0	2	3	0	0	0	1	0	0	3	0	0	0	0	1	1	0	0	0	0	0
genus	1155738	Moorea <cyanobacteria>	0	0	0	0	0	0	0	0	0	0	0	0	0	0	0	0	0	0	0	0	0	0	0	1	0	0	0	0	0	0	0	0	0	0	0	0
genus	1827478	Youhaiella	0	1	0	0	0	2	0	0	0	0	0	0	0	0	0	0	0	0	0	0	0	1	0	0	2	0	0	0	0	0	0	0	0	0	0	0
genus	74385	Gracilibacillus	0	0	0	0	0	0	0	0	0	0	0	0	0	0	0	0	0	1	0	0	0	0	0	0	0	0	0	0	0	0	0	0	0	0	0	0
genus	991903	Polymorphum	0	0	0	0	0	0	0	0	0	0	0	0	0	0	0	0	0	0	0	0	0	0	0	0	0	0	0	0	0	0	0	0	0	0	1	0
genus	657	Photobacterium	0	0	0	0	0	0	6	1	0	0	0	0	0	0	0	1	0	1	0	4	0	0	2	0	2	0	0	0	0	0	0	0	0	3	1	0
genus	662	Vibrio	6	11	10	10	8	0	48	1	2	4	0	7	11	0	5	15	3	3	4	17	0	8	4	4	61	20	8	14	15	4	5	2	0	15	4	3
genus	361106	Desulfoglaeba	0	0	0	0	0	0	0	0	0	0	0	0	0	0	0	0	0	0	0	1	0	0	0	0	0	0	0	0	0	0	0	0	0	0	0	0
genus	295595	Candidatus Hepatoplasma	0	0	0	0	0	0	0	0	0	0	0	0	0	0	0	0	1	1	0	0	1	0	0	0	0	0	0	0	0	0	0	0	0	0	0	0
genus	702	Plesiomonas	0	0	0	0	1	0	0	0	0	0	0	1	0	0	0	0	0	0	0	0	0	0	0	0	0	0	14	0	0	0	0	0	0	0	0	0
genus	58050	Moritella	1	7	0	1	0	0	2	0	0	0	0	4	3	0	0	1	1	0	1	1	1	0	1	4	2	0	0	4	0	0	0	1	0	0	0	0
genus	713	Actinobacillus	0	0	0	0	0	0	0	0	0	0	0	0	0	0	0	0	0	0	0	0	0	0	0	0	0	1	0	0	0	0	0	0	0	0	0	0
genus	697025	Hoyosella	0	0	0	0	0	0	0	0	0	0	0	0	0	0	0	0	1	0	0	0	0	0	0	0	0	0	0	0	0	0	0	0	0	0	0	0
genus	1172191	Catenovulum	0	1	0	1	2	0	3	1	0	0	0	1	3	0	1	2	0	0	0	4	1	0	1	0	37	7	0	3	3	0	0	0	0	0	0	1
genus	724	Haemophilus	0	0	0	0	3	2	1	1	0	0	0	0	2	126	0	0	2	1	0	0	2	1	1	1	6	2	0	107	0	0	1	2	2	2	2	0
genus	361177	Altererythrobacter	0	0	0	0	0	0	0	0	0	0	0	0	0	0	0	0	1	0	0	1	0	0	0	0	0	0	0	0	0	0	0	0	0	0	0	0
genus	745	Pasteurella	1	0	0	1	0	0	4	0	0	0	1	0	1	0	1	0	0	0	4	0	5	1	0	0	0	3	0	1	1	0	3	0	0	1	0	0
genus	2613960	Pseudopuniceibacterium	0	0	0	0	0	0	0	0	0	0	0	0	0	0	0	0	0	0	0	0	0	0	0	0	0	1	0	0	0	0	0	0	0	0	0	0
genus	1663717	Herbinix	1	0	0	0	0	0	0	1	0	0	0	0	0	0	0	2	0	0	0	0	0	0	0	0	0	0	0	0	0	0	0	0	0	1	0	1
genus	768	Anaplasma	0	0	0	0	0	0	0	0	0	0	0	0	0	0	0	1	0	1	0	1	0	0	0	1	0	0	0	0	0	0	0	0	0	0	0	0
genus	773	Bartonella	0	0	0	1	0	0	1	0	1	0	0	0	0	1	0	0	0	0	0	3	0	0	0	0	0	1	0	1	0	0	0	0	0	0	1	0
genus	459532	Terribacillus	0	0	0	1	0	0	0	0	0	0	0	0	0	0	2	0	0	1	7	0	6	0	4	0	0	0	1	0	0	0	3	0	0	0	0	1
genus	780	Rickettsia	0	1	0	0	0	0	1	0	0	1	0	0	0	0	0	0	0	0	0	0	0	0	0	1	0	0	0	0	0	1	1	0	1	1	0	0
genus	762641	Muriicola	0	0	0	0	0	1	0	0	0	0	0	0	0	0	0	0	0	0	0	0	0	0	0	0	0	0	0	0	0	0	0	0	0	0	0	0
genus	810	Chlamydia	1	1	0	1	0	0	0	0	0	0	0	0	1	1	2	1	0	2	0	0	0	0	3	1	5	0	0	0	0	1	0	0	0	0	0	0
genus	816	Bacteroides	0	0	0	0	1	0	0	1	1	0	0	0	0	0	0	0	3	2	0	0	3	1	2	0	1	2	0	1	1	1	0	0	1	2	1	1
genus	830	Butyrivibrio	0	0	0	0	0	1	0	0	0	0	0	0	2	0	0	0	0	1	0	0	1	1	0	1	0	0	0	0	0	0	0	0	0	0	0	0
genus	832	Fibrobacter	0	2	0	0	0	0	0	0	0	0	0	1	0	0	0	0	0	0	0	0	1	0	0	0	0	0	0	4	0	0	0	2	0	0	0	0
genus	836	Porphyromonas	0	0	0	0	0	0	0	0	0	0	0	0	0	0	0	0	0	0	0	0	0	0	0	1	0	0	0	0	0	0	0	0	0	0	0	0
genus	838	Prevotella	0	4	9	2	5	1	0	5	8	0	1	0	1	0	0	3	1	4	4	0	2	4	5	1	1	3	1	1	0	0	3	4	0	1	1	1
genus	841	Roseburia	1	0	0	0	0	0	0	0	0	0	0	0	2	1	1	2	0	0	0	0	0	0	0	0	0	1	2	0	0	0	0	1	0	1	0	0
genus	843	Wolinella	0	0	0	0	0	0	0	0	0	0	0	0	0	0	0	1	0	0	1	0	0	0	0	0	0	0	0	0	0	0	0	0	0	0	0	0
genus	1565532	Rouxiella	0	0	0	0	0	0	0	0	0	0	0	0	0	0	0	0	0	0	0	0	0	0	0	0	18	0	0	0	0	0	0	0	0	0	0	0
genus	846	Oxalobacter	0	0	0	0	0	0	0	0	0	0	0	0	0	0	0	0	1	0	0	0	0	0	0	0	0	0	0	0	0	0	0	0	0	0	0	0
genus	848	Fusobacterium	0	1	0	2	2	1	1	1	0	2	2	0	2	0	0	0	3	1	3	1	1	2	1	4	1	1	1	4	7	0	8	10	0	0	2	0
genus	864	Pectinatus	0	0	0	0	0	0	0	0	0	0	0	0	0	0	0	0	0	0	1	0	0	0	0	0	0	0	0	0	0	0	0	0	0	1	0	0
genus	869	Dichelobacter	0	0	0	0	0	0	0	0	0	0	0	0	0	0	0	0	0	0	0	0	0	0	0	0	0	1	0	0	0	0	0	0	0	0	0	0
genus	872	Desulfovibrio	0	0	0	0	0	0	1	1	1	0	0	0	0	0	0	2	0	0	1	0	1	1	1	0	1	0	0	0	1	0	0	0	0	0	0	1
genus	890	Desulfuromonas	0	0	0	0	0	0	0	0	0	0	0	0	0	0	0	0	0	0	0	0	0	0	0	0	1	0	0	0	0	0	0	0	0	0	0	0
genus	896	Desulfococcus	0	0	0	0	0	0	0	0	0	0	0	0	0	0	0	0	0	0	0	0	0	0	1	0	0	0	0	0	0	0	0	0	0	0	0	0
genus	904	Acidaminococcus	0	0	0	0	0	0	0	0	0	0	0	1	0	0	0	0	0	0	0	0	0	0	0	0	0	0	0	0	0	0	0	0	0	0	0	0
genus	906	Megasphaera	0	0	1	0	0	1	0	0	0	0	0	0	0	0	0	0	0	1	0	0	2	0	0	0	1	0	0	0	0	0	0	0	0	0	0	0
genus	418700	Litoricola	0	0	0	0	0	0	1	0	0	0	0	0	0	0	0	0	0	0	0	0	0	0	0	0	1	0	0	3	0	0	0	0	0	0	0	0
genus	911	Nitrobacter	0	0	0	0	0	0	4	0	0	0	0	0	0	0	0	0	0	0	0	1	0	0	1	0	0	1	0	0	4	1	1	1	0	0	1	0
genus	914	Nitrosomonas	0	1	0	0	0	0	0	0	0	0	0	0	1	1	0	1	0	0	0	0	0	0	0	0	0	0	0	0	0	0	0	0	0	0	0	0
genus	919	Thiobacillus	0	0	0	0	0	0	0	0	0	0	0	0	0	1	0	0	0	1	0	0	0	0	0	0	0	0	0	0	0	0	0	0	0	0	0	0
genus	933	Thiomicrospira	0	1	0	0	0	0	0	0	0	0	0	0	0	0	0	0	0	0	0	0	0	0	0	0	0	0	0	0	0	0	0	0	0	1	0	0
genus	939	Hydrogenobacter	0	0	0	0	0	0	0	0	0	0	0	0	0	0	0	0	0	0	0	0	0	0	0	0	1	0	0	0	0	0	0	0	0	0	0	0
genus	336809	Candidatus Sulcia	0	1	0	0	0	0	0	0	0	0	0	0	0	0	0	0	0	1	0	0	0	0	0	0	0	0	0	0	0	0	0	1	0	0	0	0
genus	943	Ehrlichia	0	0	0	0	1	0	1	0	0	0	0	0	0	0	0	0	0	0	0	0	0	0	0	0	0	0	0	0	0	0	0	1	0	0	0	0
genus	1778601	Apibacter	0	0	1	0	0	0	0	0	0	0	0	0	0	0	0	0	0	0	0	0	0	0	0	0	1	0	0	0	0	0	0	0	0	0	0	0
genus	953	Wolbachia	0	1	0	3	0	0	1	0	1	0	0	0	1	1	2	0	0	0	4	0	0	0	1	0	2	5	0	1	0	1	0	0	0	2	0	0
genus	958	Bdellovibrio	0	0	0	0	0	1	0	0	0	0	0	0	0	0	0	0	0	0	0	0	1	0	0	0	0	0	0	0	0	0	2	0	0	1	0	0
genus	963	Herbaspirillum	0	0	0	0	0	0	0	0	0	0	0	0	0	1	0	0	0	0	0	2	1	0	0	0	0	1	0	0	0	0	0	0	0	0	0	0
genus	1778653	Sulfuriferula	0	0	0	1	0	1	0	0	0	0	0	0	0	0	0	0	1	0	0	0	0	0	1	0	0	0	0	0	0	0	0	1	0	0	0	1
genus	970	Selenomonas	0	1	0	0	1	0	1	0	0	0	0	1	2	0	1	1	0	0	1	0	1	0	1	0	0	0	0	0	0	1	0	0	2	0	0	0
genus	1295327	Croceicoccus	0	0	0	0	0	0	0	0	1	0	0	0	0	0	0	0	0	0	0	0	0	0	0	0	0	0	0	0	0	0	0	0	0	0	0	0
genus	978	Cytophaga	0	0	0	0	0	0	0	0	1	0	0	0	0	0	0	0	0	0	0	0	0	0	0	0	0	0	0	0	0	0	0	0	0	0	2	0
genus	1016	Capnocytophaga	0	0	0	0	1	1	0	0	0	0	0	0	0	0	0	0	0	1	2	1	2	1	2	1	1	1	0	0	0	0	0	0	0	0	0	1
genus	1021	Beggiatoa	0	0	0	0	0	0	0	0	0	0	0	0	0	0	0	1	0	0	0	0	0	0	0	0	0	0	0	0	0	0	0	0	0	0	0	0
genus	1033	Afipia	0	0	0	0	0	0	0	0	0	0	0	0	0	0	0	0	0	1	0	0	0	0	0	0	0	1	0	0	0	0	0	2	0	0	0	1
genus	459786	Oscillibacter	0	0	0	0	5	1	2	0	2	0	1	0	4	1	0	2	0	1	0	0	1	0	2	2	0	0	4	0	0	1	1	0	1	0	0	0
genus	1041	Erythrobacter	0	0	0	0	0	120	0	0	1	0	0	0	0	0	0	0	0	0	0	0	0	0	0	0	0	0	0	0	0	0	0	0	0	0	0	0
genus	82976	Buttiauxella	0	0	0	0	0	0	0	0	0	0	0	0	0	0	0	0	0	0	0	0	0	0	0	0	1	0	0	0	0	0	1	0	0	0	0	0
genus	1060	Rhodobacter	0	0	0	0	1	0	0	0	0	0	0	1	0	0	0	0	0	0	0	0	1	0	0	0	0	0	0	0	1	1	0	0	0	0	0	0
genus	82984	Pragia	0	0	0	0	0	0	0	0	0	0	0	1	0	0	0	0	0	0	0	0	1	0	0	0	0	0	0	0	0	0	0	0	0	0	0	0
genus	82986	Tatumella	0	0	0	0	1	0	0	0	0	0	0	0	1	0	0	0	0	0	0	0	0	0	0	0	0	1	0	0	0	0	1	0	0	0	0	0
genus	1068	Rhodomicrobium	0	0	0	0	0	0	0	0	0	0	0	0	0	0	0	0	0	0	0	0	0	0	0	0	0	0	0	0	0	0	0	0	0	0	1	0
genus	1073	Rhodopseudomonas	1	0	0	0	3	0	1	1	0	0	0	0	0	0	0	0	0	0	2	0	0	0	0	0	0	0	1	0	0	0	0	0	0	0	0	1
genus	1081	Rhodospirillum	0	0	0	0	1	0	0	0	0	0	0	0	0	0	0	0	0	0	0	0	0	0	0	0	0	0	0	0	0	0	0	0	0	0	0	0
genus	1344552	Noviherbaspirillum	0	0	0	0	0	0	0	0	0	0	0	0	0	0	0	0	0	0	0	0	0	0	0	0	0	0	0	0	1	1	0	0	0	0	1	0
genus	1091	Chlorobium	0	0	0	0	0	0	0	0	0	0	0	0	0	0	0	0	0	0	0	1	0	0	0	0	0	0	0	0	1	0	0	0	0	0	0	0
genus	42054	Chromohalobacter	0	0	0	0	0	0	9	1	0	0	0	0	0	0	0	1	0	39	0	0	0	0	0	0	0	0	0	0	0	0	0	0	0	0	0	0
genus	1099	Pelodictyon	0	0	0	0	0	0	0	0	0	0	0	0	0	0	0	0	0	0	0	0	2	0	0	0	0	0	0	0	0	0	0	0	0	0	0	0
genus	2679910	Intestinibaculum	0	0	0	0	1	0	0	0	0	0	0	0	0	0	0	0	0	0	0	0	0	1	0	0	1	0	1	0	0	0	0	0	0	0	0	0
genus	1107	Chloroflexus	0	0	0	1	0	0	1	0	0	0	0	1	0	0	0	0	0	0	0	2	0	0	0	0	1	0	0	0	0	0	0	0	0	0	0	0
genus	33877	Agromyces	0	0	0	0	0	0	1	0	0	0	0	0	0	1	1	0	0	0	0	0	0	0	0	0	0	0	0	0	0	0	0	0	0	0	1	0
genus	1111	Porphyrobacter	0	0	0	0	0	0	0	0	0	0	0	0	0	0	0	0	0	0	0	0	0	0	0	1	0	0	1	1	0	0	0	0	0	0	1	1
genus	246875	Algoriphagus	0	0	0	1	0	0	0	0	0	0	0	0	0	0	0	0	0	0	0	0	0	0	0	0	0	0	0	0	0	0	0	0	0	0	0	0
genus	2712688	Salaquimonas	0	0	0	0	0	0	0	0	0	0	0	0	0	0	0	0	0	0	0	0	0	0	0	0	0	0	0	0	0	0	0	0	0	1	0	0
genus	33882	Microbacterium	0	0	0	1	0	7	25	1	1	0	0	0	1	0	0	1	0	0	1	1	0	1	0	1	1	0	14	19	8	5	16	16	14	10	7	36
genus	230494	Reinekea	0	0	0	0	0	0	0	0	0	0	0	0	0	0	0	0	0	0	0	0	0	0	0	0	0	0	1	0	0	0	0	0	0	0	0	0
genus	33886	Rathayibacter	0	0	0	0	0	0	0	0	0	0	0	0	0	1	0	0	1	0	0	0	0	0	0	0	0	0	0	0	0	0	0	0	0	0	1	1
genus	1125	Microcystis	0	0	1	0	0	0	1	0	0	0	0	0	0	0	0	0	0	0	0	0	0	0	0	0	0	0	0	0	0	0	0	0	0	0	0	0
genus	1129	Synechococcus	0	0	0	1	0	0	2	0	0	0	0	0	0	0	0	0	1	0	0	0	0	0	2	0	1	1	0	0	0	0	1	1	0	9	1	0
genus	795750	Ignavibacterium	0	0	1	0	0	0	0	0	0	0	0	0	0	0	0	1	0	0	0	0	0	0	0	0	0	0	0	0	0	0	0	0	0	0	0	0
genus	1926259	Pseudactinotalea	0	0	0	1	0	0	0	0	3	0	0	1	0	0	0	0	0	0	0	0	0	0	0	0	0	0	0	0	0	0	0	0	0	1	0	0
genus	1152	Pseudanabaena	0	0	0	0	0	0	0	0	1	0	0	0	0	0	0	0	0	0	1	1	0	0	0	0	0	0	1	0	0	0	0	0	0	0	0	0
genus	1229970	Glaciimonas	1	0	0	3	1	0	11	0	0	0	0	0	0	1	0	0	1	0	1	3	0	0	0	0	2	0	0	0	0	0	0	0	0	0	7	2
genus	1158	Oscillatoria	0	0	0	0	0	0	0	0	0	0	0	0	0	0	0	0	0	0	0	0	0	0	0	0	0	0	0	0	0	1	0	0	0	0	0	0
genus	1163	Anabaena	0	0	0	0	0	0	0	0	0	0	0	0	0	0	1	0	0	0	0	0	0	0	0	0	0	0	0	0	0	0	0	0	0	0	0	0
genus	1729679	Faecalibaculum	0	0	0	0	0	0	0	0	0	0	0	0	0	0	0	0	0	1	0	0	0	0	0	0	1	0	1	0	0	0	0	0	0	0	0	1
genus	99479	Tetrasphaera	0	0	0	1	0	0	0	0	0	0	0	0	0	0	0	0	0	0	0	0	0	0	0	0	0	0	0	0	0	0	0	0	0	0	0	0
genus	1177	Nostoc	0	3	0	1	1	0	1	0	0	0	0	0	0	1	1	0	0	0	1	2	0	0	0	1	2	0	0	1	0	0	0	0	0	28	0	0
genus	238749	Diaphorobacter	1	0	0	0	0	0	1	0	0	0	0	1	0	0	0	0	0	0	0	0	0	1	0	0	1	0	0	0	0	0	2	0	0	0	0	0
genus	33951	Acetobacterium	0	0	0	0	1	0	0	0	0	0	0	0	0	0	0	0	1	0	0	0	0	0	0	1	0	4	1	0	0	0	0	0	0	0	0	0
genus	1186	Calothrix	0	0	1	2	1	0	0	0	0	1	0	0	0	1	0	0	0	0	0	0	0	0	2	0	1	0	0	3	0	0	1	0	0	0	0	1
genus	1190	Fischerella	0	0	0	0	0	0	2	0	0	0	0	0	0	0	0	0	0	0	0	2	0	0	0	0	0	0	0	0	0	0	0	0	0	0	1	0
genus	33969	Melissococcus	0	0	0	0	0	0	0	0	0	1	5	0	0	0	1	0	0	0	0	0	0	0	0	0	0	0	0	0	0	0	0	0	0	0	0	0
genus	1203	Scytonema	0	0	0	0	0	0	0	0	0	0	14	0	1	0	0	0	0	0	0	0	0	0	0	0	0	0	0	0	0	0	56	0	0	0	0	0
genus	238783	Pseudorhodobacter	0	0	0	0	0	0	0	0	0	0	0	0	0	0	0	1	0	0	0	0	0	0	0	0	0	0	0	0	0	0	0	0	0	0	0	0
genus	33986	Exiguobacterium	0	2	2	1	12	1	1	1	0	11	2	0	2	0	6	1	0	7	4	1	10	1	2	0	5	160	0	1	0	3	9	0	1	0	2	1
genus	1218	Prochlorococcus	0	0	0	0	1	0	0	0	0	0	0	0	0	0	0	0	0	0	0	0	0	0	0	0	0	0	0	0	0	0	2	0	0	1	0	0
genus	33993	Neorickettsia	0	0	1	0	1	1	0	0	1	0	0	0	0	0	0	0	1	0	2	0	0	2	2	2	0	4	0	0	0	0	0	0	0	0	0	0
genus	1234	Nitrospira <genus>	0	1	0	0	1	1	0	0	0	0	0	1	1	0	0	0	0	0	0	0	0	0	0	1	1	0	0	1	0	0	1	1	0	1	0	1
genus	263377	Salipiger	0	0	0	0	0	0	0	0	0	0	0	0	0	0	0	0	0	0	0	0	0	0	0	0	0	0	0	0	0	1	0	0	0	0	0	0
genus	156885	Thioflavicoccus	0	0	0	0	0	0	0	0	0	0	0	0	0	0	0	0	0	0	0	0	0	0	0	0	0	0	0	0	0	0	0	0	0	0	0	3
genus	1243	Leuconostoc	63	1271	766	400	1382	903	538	58	729	656	4891	491	524	117	400	145	1321	2551	203	484	73	2894	320	3344	4507	1147	80	423	43	842	1686	182	60	18	8	866
genus	574697	Butyricimonas	0	0	0	0	0	0	0	0	0	0	0	0	0	0	0	0	0	0	0	0	0	0	0	1	0	0	0	0	0	0	0	0	0	0	0	0
genus	34019	Liberibacter	0	0	0	0	0	0	0	0	0	0	0	0	0	0	0	0	0	0	0	0	1	0	0	1	0	0	2	0	0	0	0	0	0	0	0	0
genus	1253	Pediococcus	3	19	114	21	15	38	1115	47	76	86	68	125	119	59	37	16	1212	1084	8	5	39	191	8	259	488	189	2	230	110	14	35	5	35	3	2	38
genus	1221880	Psychrobacillus	0	0	0	0	0	0	0	0	0	0	0	0	0	0	0	0	0	2	4	0	0	0	1	0	0	0	0	0	0	0	1	1	0	0	0	0
genus	2680004	Protaetiibacter	0	0	1	0	0	0	0	0	0	0	0	0	0	0	0	0	0	0	0	0	0	0	0	0	0	0	0	0	0	0	0	0	0	0	0	1
genus	1263	Ruminococcus	10	1	0	1	2	2	3	1	0	2	0	0	2	2	2	7	4	29	4	0	1	1	3	0	1	1	6	2	0	1	6	1	2	4	1	8
genus	2827482	Caenibius	0	0	0	0	0	0	3	0	0	0	0	0	0	0	0	0	0	0	0	0	0	0	0	0	0	0	0	0	0	0	0	0	0	0	0	0
genus	1269	Micrococcus	1	1	0	5	0	1	0	0	0	0	0	0	2	0	0	2	0	1	1	0	0	0	0	2	0	0	0	0	0	0	2	0	5	2	0	3
genus	34037	Rahnella	0	0	0	0	3	0	1	0	0	0	0	0	0	0	0	1	0	0	0	0	0	0	0	0	1	2	0	0	0	0	0	0	5	0	0	0
genus	1279	Staphylococcus	226	419	285	377	291	205	183	150	129	53	97	91	108	41	312	112	98	466	2231	265	2227	112	627	659	308	358	81	137	77	82	2029	102	100	39	111	342
genus	2778400	Tepiditoga	0	0	0	0	0	0	0	0	0	0	0	0	0	0	0	0	0	1	0	0	0	0	0	0	0	0	0	0	0	0	0	0	0	0	0	0
genus	42255	Rubrobacter	0	0	0	0	0	0	0	0	0	0	0	0	0	0	0	0	2	0	0	0	0	0	0	0	0	0	0	1	0	0	1	1	0	0	0	0
genus	288021	Kordiimonas	0	0	0	0	0	0	0	0	0	0	0	0	0	0	0	0	0	1	0	0	0	0	0	0	0	0	0	0	0	0	0	0	0	0	0	0
genus	1298	Deinococcus	1	2	1	0	0	1	0	0	0	0	0	1	1	0	0	1	3	1	0	1	1	3	0	0	1	1	0	1	1	1	0	0	0	1	0	1
genus	1301	Streptococcus	543	8445	1995	4656	393	2093	7759	4668	8365	7228	5661	1191	2191	1768	804	6534	3396	19428	8694	388	168	6318	4242	11706	12808	5576	648	5891	1567	11539	4635	974	2064	218	149	9396
genus	34072	Variovorax	0	3	0	1	1	0	4	1	1	1	1	0	2	4	0	0	1	0	0	2	0	0	0	0	1	1	2	3	12	2	16	35	2	53	1	0
genus	1508657	Ruminiclostridium	0	0	0	0	0	0	0	0	0	0	0	0	0	0	0	0	0	0	0	0	0	0	0	0	0	1	0	0	0	0	0	0	0	0	0	0
genus	156973	Dysgonomonas	0	0	0	0	0	0	1	0	0	0	0	0	0	0	0	0	0	0	0	0	0	0	0	0	0	0	0	0	0	0	0	0	1	0	0	0
genus	34098	Blattabacterium	0	3	2	2	4	3	1	4	0	1	1	1	1	0	1	3	1	10	0	3	0	1	1	3	5	7	0	0	0	1	2	1	1	0	0	1
genus	34102	Sphaerotilus	0	0	0	0	0	1	0	0	0	0	0	0	0	0	0	0	0	0	0	0	0	0	0	0	0	0	0	0	0	0	0	1	0	0	0	0
genus	1350	Enterococcus	82	280	209	104	2754	326	182	74	481	389	1079	128	158	25	1088	257	137	1195	252	128	58	144	153	168	357	362	137	160	56	303	236	55	92	88	211	196
genus	1357	Lactococcus	1726	18287	12601	9455	14941	7031	19020	8763	6746	5600	1522	5701	7033	2141	7105	4470	205	45544	1570	16147	55	8699	702	5611	9244	24735	3994	5775	4448	526	12293	1077	10999	460	4939	15551
genus	1541445	Candidatus Phaeomarinobacter	0	0	0	0	0	0	0	0	0	0	0	0	0	0	0	0	0	0	0	0	0	0	0	0	0	0	0	0	0	0	1	0	0	0	0	0
genus	263510	Crocosphaera	0	0	0	0	0	0	1	0	0	0	0	0	0	0	0	0	0	0	0	0	0	0	0	0	0	0	0	0	0	0	0	0	1	0	0	0
genus	1372	Planococcus <firmicutes>	1	13	0	5	11	7	9	4	8	1	3	5	5	6	5	0	4	16	2	3	5	3	4	8	10	7	3	4	4	5	17	8	3	6	5	2
genus	1082702	Lonsdalea	0	0	0	0	0	0	0	0	0	0	0	0	0	0	0	0	0	0	0	0	0	0	0	0	0	0	1	0	0	0	0	0	0	0	0	0
genus	1375	Aerococcus	4	40	7	32	37	37	59	6	6	1	7	5	5	8	31	35	24	2648	194	12	77	7	250	159	347	3	5	25	3	22	272	69	9	0	1	94
genus	1378	Gemella	1	0	1	3	0	1	5	1	1	0	0	0	1	0	0	0	0	11	7	1	6	1	2	0	2	21	1	0	0	0	10	9	0	0	0	6
genus	378210	Methyloversatilis	0	0	0	0	0	0	1	0	0	0	0	0	0	0	0	0	0	0	0	0	0	0	0	0	0	0	0	0	0	0	0	0	0	0	0	0
genus	1386	Bacillus <firmicutes>	37	256	178	141	294	1159	101	345	539	291	183	136	146	36	277	68	199	581	1172	72	388	170	343	160	280	218	53	135	62	118	467	133	37	29	53	151
genus	476528	Bibersteinia	1	0	0	0	0	0	0	0	0	0	0	0	0	0	0	0	0	0	0	0	0	0	0	0	0	0	0	0	0	0	0	0	0	0	0	0
genus	2794837	Schnuerera	0	2	5	1	1	1	0	1	3	2	2	0	0	0	2	1	2	7	5	1	4	3	2	1	4	1	0	1	0	2	1	0	1	0	2	0
genus	869806	Marivirga	0	0	0	0	0	0	1	0	0	0	0	0	0	0	0	0	0	0	0	0	0	0	0	0	0	0	0	0	0	0	0	0	0	0	0	0
genus	173479	Gemmatimonas	0	1	0	0	2	0	0	0	0	0	0	1	0	0	0	0	0	0	1	0	0	0	0	0	0	0	2	0	0	0	0	0	0	0	1	0
genus	1918385	Acutalibacter	0	0	0	0	0	0	0	0	0	0	0	0	0	1	0	0	0	0	0	0	0	0	0	0	0	0	0	0	0	0	0	0	0	0	0	0
genus	42417	Halobacteroides	0	0	0	0	0	0	0	0	0	0	0	0	1	0	0	0	0	0	0	0	0	0	0	1	0	0	0	0	0	0	0	0	0	0	0	0
genus	165301	Lentzea	0	0	0	0	0	0	1	0	0	0	0	0	0	0	0	0	1	0	0	0	0	0	0	0	0	0	0	0	0	0	0	1	0	0	0	0
genus	1156568	Methylovirgula	0	0	0	0	0	0	0	0	0	0	0	0	0	0	0	0	0	0	0	0	0	0	0	1	0	0	0	0	0	0	0	0	0	0	0	0
genus	1485	Clostridium	1	38	9	8	8	4	5	3	5	5	3	3	5	1	6	2	7	17	19	3	16	281	9	10	14	17	7	12	3	9	11	10	3	3	2	10
genus	58842	Sagittula	0	0	0	0	0	0	0	0	0	0	0	0	0	0	0	0	0	0	0	0	0	0	0	0	0	0	0	0	1	1	0	0	0	0	0	0
genus	1779136	Bradymonas	0	0	0	0	0	0	1	0	0	0	0	0	0	0	0	0	0	0	0	0	0	0	0	1	1	1	0	0	0	0	0	0	0	0	0	0
genus	1918454	Flintibacter	1	0	0	0	0	0	0	0	0	0	0	0	1	1	0	1	0	1	0	0	0	1	0	0	0	0	1	0	0	0	0	0	0	0	0	0
genus	83461	Corallococcus	1	0	0	1	0	0	0	0	0	0	0	0	0	0	0	0	0	0	0	0	0	0	0	0	0	0	0	0	0	0	0	0	0	1	0	0
genus	2024975	Silvanigrella	0	0	0	0	0	0	0	0	0	0	0	0	0	0	0	0	1	0	0	0	0	0	0	0	0	0	0	0	0	0	0	0	0	0	0	0
genus	1562	Desulfotomaculum	0	0	0	1	0	0	0	1	0	0	0	0	0	0	0	0	0	5	1	1	0	1	0	0	0	0	0	0	0	0	1	0	0	0	0	0
genus	1569	Sporosarcina	1	12	7	2	3	3	4	1	0	2	0	3	4	2	7	3	2	27	2	1	2	2	4	3	4	8	1	8	1	7	3	2	2	0	1	3
genus	1082930	Pelagibacterium	0	0	0	0	0	0	0	0	0	0	0	0	0	0	0	0	0	0	0	0	0	0	0	1	0	0	0	0	0	0	0	0	0	0	0	0
genus	1573	Clavibacter	0	0	0	0	0	0	0	0	0	0	0	0	0	0	0	0	0	0	0	0	0	0	0	1	0	0	0	0	0	0	0	1	0	0	0	1
genus	157226	Jeotgalibacillus	0	0	0	0	0	0	0	0	0	0	1	0	0	0	1	0	0	0	0	0	0	0	0	0	0	0	0	0	0	0	0	0	0	0	0	0
genus	1578	Lactobacillus	57	305	418	164	115	215	152	66	156	124	1466	229	243	102	2981	85	7528	31779	19178	219	76	7310	16116	4707	1208	7580	354	557	1270	910	243	108	51	19	13	287
genus	75309	Rhodanobacter	1	0	0	0	0	1	0	0	0	0	0	0	1	0	0	1	0	0	0	0	0	1	0	0	0	0	0	0	0	0	0	0	0	0	0	0
genus	1164882	Lachnoanaerobaculum	0	0	0	0	0	0	0	0	0	0	0	0	0	0	0	0	0	0	0	0	1	0	0	0	0	0	0	0	0	0	0	0	0	0	1	0
genus	2803301	Poriferisphaera	0	0	0	1	0	0	1	0	0	0	0	0	0	0	0	0	1	0	0	1	0	0	1	0	0	0	0	0	0	0	0	0	0	1	0	0
genus	1918540	Muribaculum	0	0	0	0	1	0	0	0	0	0	0	0	0	0	0	0	0	0	0	0	0	0	0	0	0	0	1	0	0	0	0	0	0	2	0	0
genus	2811506	Dissulfurispira	0	0	0	0	1	0	0	0	0	0	0	0	0	0	0	0	0	0	0	0	0	0	0	0	0	0	0	0	0	0	0	0	0	0	0	0
genus	1637	Listeria	2	6	13	8	16	5	9	1	6	5	6	8	4	3	12	3	12	28	14	7	13	9	10	4	15	9	2	5	5	6	9	1	1	1	4	8
genus	198251	Candidatus Pelagibacter	0	0	0	0	0	0	0	0	0	0	0	0	0	0	0	1	0	0	0	1	0	0	0	0	0	0	0	2	0	0	0	0	0	0	0	0
genus	648800	Solibacillus	0	3	1	0	3	4	1	0	3	3	1	0	3	1	4	1	3	6	4	0	40	4	2	2	2	2	0	2	0	2	5	3	0	0	1	4
genus	648802	Rummeliibacillus	0	1	1	0	1	0	1	0	0	0	0	0	0	1	0	1	1	3	0	0	0	1	0	0	1	0	0	0	0	0	1	0	1	0	0	1
genus	1525371	Neorhizobium	0	0	0	0	0	0	3	0	0	0	0	2	0	0	0	0	1	0	0	0	0	0	0	0	0	0	1	0	0	0	1	1	0	1	0	2
genus	1645	Renibacterium	0	0	0	1	0	0	0	0	0	0	0	0	0	0	0	0	0	0	0	0	0	0	0	0	0	0	0	0	0	0	0	0	0	0	0	0
genus	1647	Erysipelothrix	0	3	0	7	1	2	4	0	1	3	1	1	1	0	3	0	0	9	88	2	128	0	12	2	8	2	0	0	0	2	12	3	1	0	1	1
genus	1649	Kurthia	0	0	0	0	0	0	0	0	0	0	0	0	0	0	0	0	0	0	0	0	0	0	0	0	0	1	0	0	0	0	0	0	0	0	0	0
genus	1654	Actinomyces	2	3	3	1	2	3	2	0	2	0	3	0	2	0	3	0	1	6	1	4	0	0	1	2	2	0	2	7	1	2	0	1	3	7	1	3
genus	1541743	Candidatus Ruthia	0	0	0	0	0	0	1	0	0	0	0	0	0	0	0	0	0	0	0	0	0	0	0	0	0	0	1	9	14	3	0	0	0	2	0	0
genus	1934947	Immundisolibacter	0	0	0	0	0	0	0	0	0	0	0	0	0	0	0	0	0	0	0	0	0	0	0	0	2	0	0	0	0	0	0	0	0	0	0	0
genus	1663	Arthrobacter	0	2	0	2	0	1	1	0	0	2	1	0	1	0	0	1	0	2	1	0	0	1	0	2	2	1	0	1	0	0	2	2	0	0	0	1
genus	1678	Bifidobacterium	0	0	1	0	4	1	0	0	0	0	0	2	1	0	0	3	4	2	1	2	0	2	0	2	2	3	0	1	0	0	1	0	1	2	0	0
genus	83612	Psychroflexus	0	0	0	1	0	0	0	0	0	0	0	0	0	2	0	0	0	0	1	0	0	0	0	0	0	0	1	0	0	0	0	0	0	13	0	0
genus	83614	Luteimonas	0	0	0	1	0	0	0	0	0	0	0	1	3	0	0	0	0	0	0	0	0	0	0	0	0	0	0	1	0	0	0	1	0	0	0	1
genus	1696	Brevibacterium	0	2	1	1	2	0	3	0	0	0	0	0	0	1	0	0	0	1	0	1	0	0	0	0	1	3	1	0	2	1	0	0	0	2	0	2
genus	83618	Pseudoxanthomonas	0	0	0	0	0	0	1	0	0	0	0	1	0	0	0	0	0	1	1	0	0	0	0	0	2	0	0	0	0	0	0	0	0	0	0	0
genus	1707	Cellulomonas	1	7	1	2	2	2	0	0	1	0	0	1	2	1	3	0	2	13	2	2	0	0	2	4	3	3	1	0	1	1	4	0	0	0	0	1
genus	1716	Corynebacterium	1	2	5	4	6	2	13	3	3	2	2	0	4	2	9	7	3	19	14	20	23	1	5	29	23	34	5	6	4	8	11	30	3	8	2	13
genus	1730	Eubacterium	0	0	0	0	0	1	0	0	0	0	1	0	1	0	0	0	0	2	0	2	0	3	0	0	2	0	2	1	0	2	1	1	0	0	0	1
genus	83654	Leclercia	0	5	1	1	0	0	2	1	0	0	0	1	1	0	2	0	0	0	0	8	0	0	1	0	0	8	2	0	0	0	0	0	1	2	0	0
genus	1740	Thermodesulfobacterium	0	0	0	0	0	0	0	0	0	0	0	0	0	0	0	0	0	0	0	0	0	1	0	0	0	0	0	0	0	0	0	0	0	0	0	0
genus	1743	Propionibacterium	0	0	0	0	1	1	1	0	0	0	0	0	1	0	1	0	0	0	0	0	0	0	0	0	0	0	0	1	0	0	1	0	0	1	0	0
genus	861914	Fibrella	0	0	0	0	0	0	1	0	0	0	0	0	0	0	0	0	0	0	0	0	0	0	0	0	0	0	0	0	0	0	0	0	0	0	0	0
genus	1754	Thermoanaerobacter	0	0	0	0	0	0	0	1	0	0	0	0	0	0	0	0	0	1	0	0	0	0	0	0	1	0	0	0	0	0	0	0	0	0	0	0
genus	83681	Nonomuraea	0	0	0	0	0	0	0	0	0	0	0	0	1	0	0	1	1	0	0	0	0	0	0	0	0	0	1	0	0	0	0	1	0	0	0	0
genus	1763	Mycobacterium	3	8	4	7	8	6	7	1	2	1	2	4	3	2	3	2	10	11	11	8	5	8	7	5	5	8	0	5	4	4	13	4	7	3	1	5
genus	1492710	Oxynema	0	0	0	0	0	0	0	0	0	0	0	0	0	0	0	1	0	0	0	0	0	0	0	0	0	0	0	0	0	0	0	0	0	0	0	0
genus	673534	Plantactinospora	0	1	0	1	4	0	2	1	1	1	0	0	1	1	0	0	0	0	0	3	1	0	0	1	1	0	0	2	1	0	1	2	3	3	0	5
genus	2082587	Parolsenella	0	1	0	1	0	0	1	0	0	0	0	0	0	0	0	0	0	1	0	1	0	1	0	1	0	1	0	1	0	0	0	1	1	2	0	0
genus	1582879	Ezakiella	0	0	0	0	0	0	0	0	0	0	1	0	0	0	0	0	0	0	0	0	0	0	0	0	0	2	0	0	0	0	0	0	0	0	0	0
genus	1813	Amycolatopsis	0	0	0	0	0	0	0	0	0	0	0	0	0	0	0	0	1	0	3	1	0	0	0	0	0	0	0	0	1	0	1	1	0	15	0	0
genus	1817	Nocardia	0	0	1	2	0	0	2	0	0	0	0	1	0	0	1	0	0	0	1	0	0	0	1	0	1	0	1	0	5	0	0	0	1	2	0	1
genus	1827	Rhodococcus <high GC Gram+>	2	0	0	1	3	2	1	0	0	0	0	0	0	0	0	1	1	1	1	1	0	0	0	1	0	7	1	3	1	4	4	1	0	0	3	2
genus	1835	Saccharopolyspora	0	0	0	1	2	0	1	0	0	0	0	0	0	0	0	0	1	0	0	2	0	0	0	1	0	0	0	0	0	0	0	0	0	0	0	0
genus	1839	Nocardioides	0	0	14	69	121	31	4	0	0	0	0	0	2	3	1	1	3	1	0	2	0	58	104	122	80	46	0	1	2	3	1	2	0	3	0	2
genus	1847	Pseudonocardia	0	0	0	0	0	1	2	0	0	0	0	0	0	0	1	0	0	1	0	0	0	0	0	0	0	0	0	0	1	0	1	1	0	0	1	1
genus	1849	Actinopolyspora	0	0	0	0	0	0	0	0	0	0	0	0	0	0	0	0	0	0	3	0	1	0	0	0	1	1	0	0	1	0	0	0	0	0	0	0
genus	83770	Succinivibrio	0	0	0	0	0	0	0	0	0	0	0	0	0	0	0	0	0	0	0	0	0	0	0	0	0	0	0	0	0	0	1	0	0	0	0	0
genus	59195	Rickettsiella	0	0	0	0	0	0	0	0	0	0	0	0	0	0	0	0	0	0	0	0	0	0	0	0	1	0	0	0	0	0	0	0	0	0	0	0
genus	1851	Saccharomonospora	0	0	1	0	0	0	0	0	0	0	0	0	1	0	0	0	1	0	0	0	0	0	0	0	0	0	0	0	0	0	0	0	0	1	0	0
genus	165695	Sphingobium	0	1	0	3	0	0	1	0	0	0	0	3	0	0	0	1	0	1	1	3	0	1	0	0	1	1	2	0	0	1	1	1	0	1	1	0
genus	1854	Frankia	0	1	0	1	0	0	0	0	0	0	0	0	1	1	0	0	0	1	0	0	0	0	1	0	0	0	0	1	32	0	2	0	0	0	0	2
genus	165696	Novosphingobium	0	0	0	0	1	0	2	0	0	0	0	0	0	0	0	0	0	0	0	0	0	0	0	0	0	0	0	1	0	0	1	1	0	0	0	1
genus	165697	Sphingopyxis	0	2	0	0	0	1	1	0	0	1	0	0	0	0	0	0	0	0	1	1	0	0	1	0	1	1	1	2	7	0	0	2	0	2	0	1
genus	1860	Geodermatophilus	1	0	0	0	1	0	0	0	0	0	0	0	0	0	0	0	0	0	0	0	0	0	1	0	0	0	0	0	0	0	0	1	0	0	0	0
genus	1862	Dermatophilus	0	0	0	1	2	1	2	0	0	1	0	0	0	1	0	0	3	0	0	4	0	0	2	1	4	1	0	0	0	0	0	0	0	0	0	0
genus	1865	Actinoplanes	0	0	0	0	0	0	1	0	0	0	0	0	0	1	0	0	0	0	0	0	0	0	0	0	0	1	0	0	2	1	0	0	1	1	1	0
genus	1873	Micromonospora	1	0	0	0	1	0	1	0	0	1	0	0	1	3	1	1	1	0	2	2	0	0	0	1	0	0	0	156	0	1	1	2	2	1	0	1
genus	42837	Ammonifex	0	0	0	0	0	0	0	0	0	0	0	0	0	0	0	0	0	0	0	0	0	0	0	0	0	0	0	0	0	0	0	0	0	1	0	0
genus	1883	Streptomyces	3	44	35	31	61	32	102	9	17	7	6	10	19	28	12	15	137	20	29	77	14	43	33	31	80	31	23	60	47	38	231	46	10	72	34	56
genus	1648497	Boseongicola	0	0	0	0	0	0	0	0	1	0	0	0	0	0	0	0	1	0	0	0	0	0	0	0	0	0	0	0	0	0	0	0	0	0	0	0
genus	1509243	Candidatus Nucleicultrix	0	0	0	1	0	0	0	0	0	0	0	0	0	0	0	0	0	0	0	0	0	0	0	0	0	0	0	0	0	1	0	0	0	0	0	0
genus	190323	Plantibacter	0	0	0	1	0	0	0	0	0	0	0	0	0	0	0	0	0	0	0	0	0	0	0	0	0	0	0	0	0	0	0	1	0	0	0	0
genus	214906	Histophilus	0	1	0	0	2	0	0	0	0	0	0	2	0	0	0	0	0	0	0	1	0	0	1	1	0	0	0	0	0	0	0	0	0	0	0	0
genus	75654	Duganella	0	1	0	0	0	0	0	0	0	0	0	0	0	0	0	0	0	0	0	0	0	0	0	0	0	0	0	0	0	0	0	0	0	0	0	0
genus	1738645	Caproiciproducens	0	0	0	0	0	0	0	0	0	0	0	0	0	0	0	0	0	0	0	0	0	0	0	0	0	0	1	0	0	0	0	0	0	0	1	0
genus	165779	Anaerococcus	0	0	0	0	0	0	0	0	0	0	0	0	1	0	0	0	0	0	0	0	0	0	0	9	0	0	0	0	0	0	0	0	0	0	1	0
genus	59282	Blastochloris	0	0	0	0	0	0	0	0	0	0	0	0	0	0	0	0	0	0	0	0	0	0	0	0	1	0	0	0	0	0	0	0	0	0	0	0
genus	427922	Desulfurivibrio	0	0	0	0	0	0	0	0	0	0	0	0	0	0	0	0	0	0	0	0	0	0	0	0	0	0	0	0	0	0	0	0	0	0	1	0
genus	280472	Aquiflexum	0	0	0	0	0	0	0	0	0	0	0	0	0	0	0	0	0	0	1	0	0	0	0	0	0	0	0	0	0	0	0	0	0	0	0	0
genus	75687	Neptunomonas	0	0	0	0	0	0	0	0	0	0	0	0	0	0	0	0	0	0	0	0	0	0	0	0	0	0	0	0	0	0	0	0	0	0	1	1
genus	1988	Actinomadura	0	0	0	0	0	0	0	0	0	0	0	0	1	0	0	0	0	0	0	0	0	0	0	1	0	0	0	0	1	1	1	1	1	1	0	1
genus	2013	Nocardiopsis	0	0	0	1	0	0	0	0	1	0	0	0	0	0	0	0	0	0	0	0	0	0	0	1	0	0	0	0	0	0	0	1	0	0	0	0
genus	2033601	Thermosulfuriphilus	0	0	0	0	0	0	1	0	0	0	0	0	0	0	0	0	0	0	0	0	0	0	0	0	0	0	0	0	0	0	0	0	0	0	0	0
genus	2705399	Hypericibacter	0	0	0	0	0	0	0	0	0	0	0	0	0	0	0	0	0	0	0	0	0	0	0	0	0	0	0	0	0	0	0	0	0	1	0	0
genus	2019	Thermomonospora	0	0	0	0	0	0	0	0	0	0	0	0	0	0	0	0	0	0	0	0	0	0	0	0	0	0	0	0	1	0	0	1	0	0	0	0
genus	2023	Thermoactinomyces	0	0	0	1	0	0	0	0	0	0	0	0	0	0	0	1	0	0	0	0	5	0	0	1	0	0	0	1	0	0	0	0	0	0	0	0
genus	665568	Paraoerskovia	0	0	0	0	0	0	0	0	0	0	0	0	0	0	0	1	0	0	0	0	0	0	0	0	0	0	0	0	0	0	0	0	0	0	0	0
genus	2029	Kibdelosporangium	2	5	2	0	4	4	3	0	5	2	3	2	10	0	5	1	2	11	7	1	3	8	3	5	1	5	2	1	0	4	7	2	2	0	0	3
genus	2034	Curtobacterium	0	0	1	2	6	2	2	0	4	0	0	0	1	2	0	1	1	2	2	3	1	1	3	0	2	0	1	0	0	2	0	0	0	1	2	1
genus	346096	Paludibacter	1	0	0	0	0	0	0	0	1	0	0	0	0	0	0	0	0	0	0	0	0	0	0	0	0	1	0	0	0	0	0	0	0	0	0	0
genus	67575	Rheinheimera	0	1	0	1	0	0	3	0	0	0	0	0	5	0	1	1	0	0	0	1	0	0	1	1	4	3	0	0	2	0	0	0	0	3	0	1
genus	2038	Tropheryma	0	0	0	1	0	0	0	0	0	0	0	0	0	0	0	0	0	0	0	0	0	0	0	0	0	0	0	0	0	0	0	0	0	0	0	1
genus	2040	Aeromicrobium	0	0	0	0	0	0	0	0	1	0	0	0	0	0	0	0	0	1	0	0	0	0	0	0	0	0	0	0	0	0	0	0	0	0	0	0
genus	2050	Mobiluncus	0	0	0	0	0	0	0	0	0	0	0	0	0	0	0	0	0	0	0	1	0	0	1	0	2	1	0	0	0	0	0	0	0	0	0	0
genus	2053	Gordonia <high GC Gram+>	0	0	0	0	0	1	0	0	0	0	0	0	0	0	0	0	0	0	0	0	0	1	1	0	0	1	0	0	0	1	0	0	0	0	0	0
genus	2056	Sphaerobacter	1	0	0	1	4	0	1	0	1	0	0	0	0	0	1	0	0	0	0	0	0	0	0	0	0	0	0	0	0	0	0	0	0	0	0	0
genus	2063	Kitasatospora	0	1	0	1	0	0	2	1	0	0	0	0	0	0	0	0	0	0	0	0	0	0	0	0	0	0	0	0	0	0	0	1	0	0	25	0
genus	501783	Cloacibacterium	0	0	0	0	0	1	0	0	0	0	0	0	0	0	0	0	0	0	0	0	0	0	0	0	0	1	0	0	0	0	0	1	0	1	0	0
genus	2071	Saccharothrix	0	0	0	0	0	1	1	0	0	0	0	0	0	0	0	0	0	0	0	1	0	0	0	0	0	0	0	0	0	1	1	0	0	1	0	0
genus	288793	Salinimonas	0	0	0	0	0	0	0	0	0	0	0	0	0	0	0	0	0	0	0	0	0	0	0	1	0	0	0	0	0	0	0	0	0	0	0	0
genus	231454	Dyella	0	0	0	1	0	0	0	0	0	1	0	0	4	0	0	0	0	0	8	0	28	0	0	0	0	0	0	1	0	1	0	0	0	2	0	0
genus	2077	Sporolactobacillus	3	4	0	1	0	3	0	0	0	0	0	4	4	0	2	0	2	11	1	0	0	1	1	2	1	0	0	0	0	2	1	2	0	0	0	1
genus	1329200	Fictibacillus	0	0	0	0	0	0	0	0	1	0	0	0	0	0	0	0	0	0	0	0	0	0	0	0	0	0	1	0	0	1	0	0	0	0	0	18
genus	2093	Mycoplasma	4	31	35	15	43	17	18	15	17	14	27	19	16	8	22	10	27	74	37	14	22	32	30	30	32	53	7	28	6	21	26	12	7	2	4	29
genus	1706036	Gemmatirosa	0	0	0	0	0	1	0	0	1	0	0	0	0	0	1	1	0	1	3	0	0	0	0	0	6	4	0	2	0	0	1	0	0	0	0	1
genus	354354	Niastella	0	0	0	0	0	0	0	0	0	0	0	0	0	0	0	0	0	0	0	0	0	0	0	0	0	0	0	0	0	1	0	0	0	0	0	0
genus	1501226	Romboutsia	0	1	1	0	1	0	1	0	0	0	0	0	0	0	0	2	0	0	0	0	0	1	0	0	0	0	1	2	0	0	1	0	0	0	0	0
genus	133193	Alkalilimnicola	0	0	0	0	0	0	0	0	0	0	0	0	0	0	0	0	0	0	0	0	0	0	0	0	0	0	0	1	0	0	0	0	0	0	0	0
genus	2129	Ureaplasma	0	1	0	1	1	0	0	0	1	1	1	0	1	0	0	0	0	0	0	0	0	0	0	0	2	0	1	0	0	1	1	1	0	0	0	1
genus	2812025	Syntrophotalea	0	0	0	0	0	0	0	0	0	0	0	0	0	0	0	0	0	1	0	0	0	0	0	0	0	0	0	0	0	0	0	0	0	0	0	0
genus	2132	Spiroplasma	1	6	3	2	4	3	7	3	3	6	6	1	6	0	2	0	7	19	5	0	2	7	5	9	4	9	2	5	0	0	4	3	1	0	0	1
genus	2812019	Pseudocnuella	0	0	0	0	0	0	0	0	0	0	0	0	0	0	0	0	0	0	0	0	0	0	1	0	0	0	0	0	0	0	0	0	0	0	0	0
genus	2147	Acholeplasma	1	0	0	0	2	0	0	0	1	0	0	0	2	0	2	0	0	0	0	0	0	0	0	0	0	0	0	0	0	0	0	0	0	0	0	0
genus	1484898	Methyloceanibacter	0	1	0	0	0	0	0	0	0	0	0	0	0	0	0	1	0	0	0	0	0	0	0	0	1	0	0	0	0	0	0	0	0	0	0	0
genus	329857	Cohnella	0	2	6	2	12	4	5	2	9	4	8	2	1	0	1	2	12	13	2	0	2	4	4	7	7	5	0	3	0	0	5	0	0	0	1	5
genus	2795692	Nitrosophilus	0	0	0	0	0	0	0	0	0	0	0	0	0	0	0	0	0	1	2	0	0	0	3	0	0	0	0	0	0	0	0	0	0	0	0	0
genus	1960084	Rodentibacter	0	0	0	0	0	0	0	0	0	0	0	0	0	0	0	0	0	0	0	0	0	0	0	0	1	0	0	0	0	0	0	0	0	0	0	0
genus	239759	Alistipes	0	2	0	0	0	0	0	0	0	1	0	0	0	0	0	0	0	0	0	0	0	0	1	4	0	0	1	0	0	2	0	0	0	0	0	0
genus	84111	Eggerthella	0	0	0	0	0	0	0	0	0	0	0	0	0	0	0	0	0	0	0	0	0	0	0	0	0	0	0	0	1	0	0	0	0	0	0	0
genus	2803850	Mammaliicoccus	0	3	3	1	15	1	17	0	2	0	4	8	6	2	11	5	1	21	20	5	10	2	5	0	4	7	1	5	0	1	38	1	4	0	0	10
genus	51366	Salinivibrio	0	0	0	0	0	0	3	0	0	0	0	0	0	0	0	0	0	0	0	0	0	0	0	0	0	4	0	0	0	0	0	0	0	0	0	0
genus	2803845	Usitatibacter	0	0	0	0	0	0	0	0	0	0	0	0	0	0	0	0	0	0	0	0	0	0	0	0	0	0	0	0	1	0	0	0	0	0	0	0
genus	379068	Galbibacter	0	0	0	0	0	0	0	0	0	0	0	0	0	0	0	0	0	0	1	0	0	0	0	0	0	0	0	0	0	0	0	0	0	0	0	0
genus	149698	Massilia	0	0	0	0	1	1	4	0	2	0	0	1	0	0	0	0	1	1	0	1	0	0	2	0	1	13	2	1	0	5	4	4	1	9	18	6
genus	75984	Mannheimia	0	0	0	0	0	0	0	0	0	0	0	0	1	0	0	0	0	0	0	0	1	0	0	0	0	0	0	0	0	1	2	0	0	0	0	0
genus	2795775	Lignipirellula	0	0	0	0	0	0	0	0	0	0	0	0	0	0	0	0	0	0	1	0	0	0	0	0	0	0	0	0	0	0	0	0	0	0	0	0
genus	157920	Cellulosimicrobium	0	0	0	0	0	0	1	0	0	0	0	0	0	0	0	0	0	0	0	0	0	0	0	0	0	0	0	0	1	0	1	0	0	0	0	0
genus	2289	Desulfobacter	0	0	0	0	5	0	1	0	0	1	1	1	1	0	0	0	0	3	0	1	0	0	0	0	1	1	0	0	0	0	0	0	0	0	0	0
genus	76023	Halothece	0	0	0	0	0	0	0	0	0	1	0	0	0	0	0	0	0	0	0	0	0	0	0	0	0	0	0	0	0	0	0	0	0	0	0	0
genus	2295	Desulfobacterium	0	0	0	0	0	0	0	0	0	0	0	0	0	0	0	0	0	0	0	0	1	0	0	0	0	0	0	0	0	0	0	0	0	0	0	0
genus	2299	Desulfosarcina	0	0	0	0	0	0	0	0	0	0	0	0	0	13	0	0	0	2	0	0	0	0	0	0	0	0	0	0	0	0	0	43	0	0	0	1
genus	665874	Limnohabitans	0	0	0	0	0	0	1	0	0	0	0	0	0	0	0	0	0	0	0	0	0	0	0	0	0	0	0	0	0	0	0	0	0	0	0	0
genus	2330	Halanaerobium	0	1	0	0	0	0	1	0	0	0	0	0	1	0	1	0	0	0	0	0	0	0	0	0	0	0	0	0	0	0	0	0	0	0	0	0
genus	2335	Thermotoga	0	0	0	0	0	1	0	0	0	0	0	0	0	0	0	1	0	0	0	0	0	0	1	0	0	0	0	0	0	0	0	1	0	0	0	0
genus	125216	Roseomonas	0	0	0	0	0	1	0	0	0	0	0	0	0	0	0	0	0	0	0	0	1	0	0	0	1	0	0	0	1	0	0	0	1	0	0	0
genus	2795778	Caulifigura	0	0	0	0	0	0	1	0	0	0	0	0	0	0	0	0	0	0	0	0	0	0	0	0	0	0	0	1	0	0	0	0	0	0	0	0
genus	2795779	Rosistilla	0	0	0	1	0	0	0	1	0	0	0	0	0	0	0	1	0	0	0	1	0	1	0	0	1	0	0	0	0	0	0	0	0	0	0	0
genus	2795776	Calycomorphotria	0	0	0	0	0	0	0	0	0	0	0	0	0	0	0	0	0	1	0	0	0	0	0	0	0	0	0	0	0	0	0	0	0	0	0	0
genus	2349	Haliscomenobacter	0	0	0	0	1	0	0	0	0	0	0	0	0	0	0	0	0	0	0	2	0	0	0	0	1	0	0	0	0	0	0	0	0	0	0	0
genus	2351	Flexistipes	1	0	0	0	0	0	1	0	0	0	0	0	0	0	0	0	0	0	0	0	1	1	0	1	0	0	0	0	0	0	0	0	0	0	0	0
genus	51514	Dehalobacterium	0	0	0	0	0	0	0	0	0	0	0	0	0	0	0	0	0	0	7	0	0	0	0	0	0	0	0	0	0	0	0	0	0	0	0	0
genus	256319	Chlorobaculum	0	0	0	0	0	0	0	0	0	0	0	0	0	0	0	0	0	0	0	0	0	0	1	0	0	0	0	0	0	0	0	0	0	0	0	0
genus	239934	Akkermansia	0	0	0	0	0	0	0	0	0	0	0	0	0	0	0	0	0	0	0	0	0	0	0	0	0	0	0	0	0	0	1	0	0	0	0	0
genus	2370	Xylella	0	0	1	0	0	0	0	0	0	0	0	0	0	0	0	0	0	0	1	0	0	0	0	0	0	0	0	0	0	0	0	0	0	1	0	0
genus	59732	Chryseobacterium	0	1	1	2	0	0	2	0	46	21	0	0	2	1	35	66	0	2	1	5	0	14	0	0	2	1	4	4	0	1	1	1	3	0	1	3
genus	59734	Empedobacter	3	0	0	0	0	0	1	0	2	0	0	0	1	1	39	0	0	0	0	1	0	1	0	19	0	18	0	0	0	0	1	0	0	1	0	0
genus	59735	Bergeyella	0	0	0	0	0	0	0	0	0	0	0	0	0	0	0	0	0	0	0	1	0	0	0	0	1	0	0	0	0	0	1	0	0	0	0	0
genus	59739	Flammeovirga	0	0	0	0	0	0	0	0	0	0	0	0	0	0	0	0	0	0	0	0	0	0	1	1	0	0	0	0	0	1	0	0	0	0	0	0
genus	125287	Ornithinimicrobium	0	0	0	0	0	0	2	0	0	0	0	0	1	0	0	0	0	0	1	0	0	0	0	0	0	1	0	0	0	0	1	0	0	0	0	0
genus	59753	Alcanivorax	0	0	0	2	0	0	0	0	0	0	0	0	0	0	0	0	0	0	3	1	6	0	0	0	0	0	0	1	0	0	0	0	0	0	1	0
genus	100715	Chloroherpeton	0	1	0	0	0	0	0	0	0	0	0	0	0	0	0	0	0	0	0	0	4	0	1	0	0	0	0	0	0	0	1	0	0	0	0	0
genus	1804663	Haematospirillum	1	0	0	0	0	0	0	0	0	0	0	0	0	0	0	0	0	0	0	0	0	0	0	0	0	0	0	0	0	0	0	0	0	0	0	0
genus	182639	Kribbella	0	0	0	0	0	0	0	0	0	0	0	0	0	0	0	0	0	0	0	0	0	0	0	0	0	0	0	0	0	0	0	0	1	0	0	0
genus	2420	Thermosipho <thermotogales>	0	0	0	0	0	0	0	0	1	0	0	0	0	0	0	0	0	0	0	0	0	0	0	0	1	0	0	0	0	0	0	0	0	0	0	0
genus	2425	Teredinibacter	0	0	0	1	0	0	1	0	0	0	0	0	0	0	0	0	0	0	0	0	0	1	0	0	0	0	0	0	0	0	0	0	0	0	0	0
genus	207244	Anaerostipes	3	0	0	0	0	0	1	0	0	1	1	0	1	1	0	3	0	1	0	0	0	0	0	0	1	0	4	0	0	1	0	1	2	2	0	1
genus	698776	Cellulosilyticum	0	0	0	0	0	0	0	0	0	0	0	0	1	0	0	1	0	0	0	0	0	0	2	0	0	0	0	0	0	1	0	0	0	0	0	0
genus	117156	Actinopolymorpha	0	6	0	0	0	0	0	0	0	0	2	0	0	0	1	0	0	0	3	0	0	0	1	0	2	0	0	1	0	0	3	0	0	0	0	0
genus	2115980	Candidatus Phycorickettsia	0	0	0	0	0	0	0	0	0	0	0	0	0	0	0	0	0	0	0	1	0	0	0	0	0	0	0	0	0	0	0	0	0	0	0	0
genus	289201	Pontibacillus	0	0	0	0	0	0	0	0	0	0	0	0	0	0	0	0	0	0	4	0	3	1	1	0	0	0	0	0	0	0	2	0	0	0	0	1
genus	84404	Hippea	0	0	0	0	0	0	0	0	0	0	0	0	0	0	0	0	0	0	0	0	0	0	0	0	0	1	0	0	0	0	0	0	0	0	0	0
genus	84406	Virgibacillus	0	1	1	0	4	2	4	0	2	0	1	0	0	1	2	0	0	9	0	0	2	1	0	0	2	0	0	3	0	1	2	1	0	0	2	4
genus	182709	Oceanobacillus	0	0	0	0	0	0	1	0	0	0	0	0	0	0	0	0	0	1	1	0	0	0	0	0	0	0	0	0	0	0	1	0	0	0	0	0
genus	51668	Tetragenococcus	3	12	15	4	16	321	12	6	16	4	27	6275	7237	6	953	7	1443	889	1001	4	4907	206	10	9	40	8	23	3417	3	14	8	68	0	2	3	8
genus	289244	Xylanimicrobium	0	0	0	0	0	0	0	0	0	0	0	0	0	0	0	0	0	0	1	0	0	0	0	0	0	0	0	0	0	0	0	0	0	1	0	0
genus	2795973	Stieleria	0	0	0	1	0	0	0	0	0	0	0	0	0	0	5	0	3	8	11	0	0	23	42	7	1	2	0	1	0	2	0	0	0	0	1	0
genus	264688	Trichormus	0	0	1	0	0	0	0	0	0	0	0	0	0	0	0	0	0	0	0	1	0	0	0	0	0	0	0	0	0	0	0	0	0	0	0	0
genus	190972	Sedimentibacter	0	0	0	0	0	0	0	0	0	0	0	0	0	0	0	0	0	0	0	1	0	0	0	0	0	0	1	0	0	0	0	0	0	0	0	0
genus	150022	Finegoldia	0	0	0	0	0	0	0	0	0	0	0	0	0	0	0	0	0	0	0	0	0	0	0	11	0	0	0	0	0	0	0	0	0	1	0	0
genus	682522	Ilumatobacter	0	0	0	0	0	0	0	0	0	1	0	0	0	0	0	1	0	0	0	0	0	0	0	0	0	0	0	0	0	0	0	0	0	0	0	0
genus	1632780	Phreatobacter	0	0	0	0	0	0	0	0	0	0	0	0	0	0	0	0	0	0	0	0	0	0	0	0	0	0	0	0	0	0	0	0	0	0	1	0
genus	215579	Schlegelella	0	0	0	0	0	0	0	0	0	0	0	1	0	0	0	0	0	0	0	0	0	0	0	0	0	0	0	0	0	0	1	0	0	0	0	0
genus	2689587	Suicoccus	0	0	1	0	0	0	0	0	5	6	1	2	0	1	3	1	1	5	1	0	4	0	0	0	0	2	0	0	0	0	3	0	0	0	0	0
genus	2689589	Staphylospora	0	0	0	0	0	0	0	0	0	0	0	0	0	0	0	0	0	0	0	0	0	2	0	0	0	0	0	0	0	0	0	0	0	0	0	0
genus	223785	Hydrogenimonas	0	0	0	0	0	0	0	0	0	0	0	0	1	0	0	0	0	0	0	0	0	0	0	0	2	0	0	0	0	0	0	0	0	0	0	0
genus	2804231	Lederbergia	0	0	1	0	0	0	0	0	0	0	0	0	0	0	0	0	0	0	0	0	0	0	1	0	0	0	0	0	0	0	1	0	0	0	0	0
genus	453161	Candidatus Nitrotoga	0	0	0	0	0	0	0	0	0	0	0	1	0	0	0	0	0	0	0	0	0	0	0	0	0	0	0	0	0	0	0	0	0	0	0	1
genus	191028	Leisingera	0	8	0	0	0	0	0	0	0	0	0	0	0	0	0	0	0	0	0	0	1	0	9	8	0	0	0	1	0	0	0	0	0	0	0	0
genus	543311	Parvimonas	0	0	0	0	0	0	0	0	0	0	0	0	0	0	0	0	0	0	0	0	0	0	0	0	0	0	0	0	1	1	1	0	0	0	0	0
genus	518733	Microterricola	0	0	0	0	0	0	0	0	0	0	0	0	0	0	0	0	0	0	0	0	0	0	0	0	0	0	0	0	0	0	1	0	0	0	0	0
genus	1518149	Thalassotalea	0	0	0	0	0	0	3	0	0	0	0	0	0	0	0	0	0	0	0	0	0	0	0	0	1	0	0	0	0	0	0	0	0	0	0	0
genus	84565	Sodalis	0	4	1	3	5	1	12	0	0	0	0	2	7	1	6	2	0	1	1	8	1	0	2	0	9	10	1	1	2	0	1	0	0	8	0	0
genus	84567	Pedobacter	0	1	0	2	2	1	2	0	3	4	0	0	1	0	1	0	1	0	1	0	0	1	0	0	1	0	1	0	0	0	0	0	0	0	0	0
genus	518753	Luteolibacter	0	2	1	0	2	1	1	0	1	0	0	1	0	0	0	0	0	3	0	1	0	0	0	1	1	0	0	0	0	0	0	0	0	0	0	0
genus	256616	Parvibaculum	0	0	0	0	0	0	0	0	0	0	0	0	0	0	0	0	0	0	0	0	0	0	1	0	0	0	0	0	0	0	0	0	0	1	0	0
genus	109168	Desulfotalea	0	0	0	0	0	0	0	0	0	0	0	0	0	1	0	0	0	0	0	0	0	1	0	0	0	0	0	0	0	0	0	0	0	0	2	0
genus	92793	Aquabacterium	0	0	0	0	0	0	0	3	0	0	0	2	0	0	0	0	0	0	0	0	0	0	0	0	0	0	0	0	1	0	1	1	0	0	0	0
genus	2706000	Casimicrobium	0	1	0	0	0	0	0	0	0	0	0	0	0	0	0	0	0	0	0	0	0	0	0	0	0	0	0	0	0	0	0	0	0	0	0	0
genus	141948	Thermomonas	1	0	0	0	0	0	0	0	0	0	0	1	0	0	0	0	0	0	0	0	0	0	0	0	0	0	0	0	0	0	0	0	0	0	0	1
genus	1927833	Candidatus Fukatsuia	0	0	0	0	0	0	0	0	0	0	0	0	0	0	1	0	0	0	2	0	1	0	0	0	0	0	0	0	0	0	1	0	0	0	0	0
genus	2738850	Candidatus Reidiella	0	0	0	1	1	0	0	0	0	0	2	2	2	0	4	0	0	0	0	0	1	0	0	0	0	0	0	1	0	0	0	1	0	0	0	0
genus	2701	Gardnerella	0	0	0	0	0	0	0	0	0	0	0	0	0	0	0	0	0	0	1	2	0	0	0	2	0	0	1	0	0	2	0	11	0	0	0	0
genus	2304691	Thermoclostridium	0	0	0	0	0	0	0	0	0	0	0	0	0	0	0	0	0	0	0	0	0	0	0	0	0	0	1	0	0	0	0	0	0	0	0	0
genus	43668	Brachybacterium	0	0	0	0	0	0	0	0	0	0	0	0	0	0	0	0	0	0	0	0	0	0	1	0	0	0	0	2	2	1	0	0	0	1	0	2
genus	2717	Cardiobacterium	0	0	0	0	0	0	0	0	0	0	0	0	0	0	0	0	0	0	0	0	0	0	0	0	0	0	0	0	0	0	0	0	0	1	0	0
genus	2723	Hirschia	0	1	0	0	0	0	0	0	0	0	0	0	0	0	0	0	0	0	0	1	0	0	0	0	0	0	0	1	0	0	0	0	0	0	0	0
genus	1755825	Egicoccus	0	0	0	0	0	0	0	0	0	0	0	0	0	0	0	0	0	0	0	0	0	0	0	0	0	0	0	0	0	0	1	0	0	0	0	0
genus	2733	Symbiobacterium	0	0	0	1	0	0	0	0	0	0	0	0	0	0	0	0	0	0	0	0	0	0	0	0	0	0	0	0	0	0	0	0	0	0	0	0
genus	2735	Verrucomicrobium	1	0	0	0	0	0	0	0	0	0	0	0	0	0	0	0	0	0	0	0	0	0	0	0	0	0	0	0	0	0	0	0	0	0	0	0
genus	2737	Vagococcus	3	14	6	25	8	8	28	2	50	42	6	5	7	1	17	8	4	69	3	4	0	8	10	3	35	10	3	15	4	2	15	11	2	0	0	4
genus	2742	Marinobacter	1	1	0	2	0	0	2	0	0	1	0	2	1	0	1	1	0	3	0	3	2	0	1	1	3	2	0	1	0	6	0	0	0	0	0	0
genus	2745	Halomonas	0	1	2	1	0	0	1	1	3	0	0	2	3	0	0	1	3	6	126	0	0	0	2	1	3	2	1	1	0	7	1	1	1	1	2	0
genus	150203	Blastomonas	0	0	0	0	0	0	0	0	0	0	0	0	0	0	0	0	0	0	0	0	0	0	0	0	1	0	0	0	0	0	0	0	0	0	0	0
genus	2747	Carnobacterium	0	2	3	1	13	3	2	1	3	2	9	7	6	0	3	2	10	132	3	0	120	1	50	1	9	4	0	5	0	1	5	0	0	0	1	2
genus	68287	Mesorhizobium	0	1	0	1	3	1	3	0	0	0	0	1	1	1	0	0	1	1	1	0	0	0	1	0	1	0	3	0	1	1	1	1	1	2	0	3
genus	68288	Cyclobacterium	0	0	0	0	1	0	0	0	0	0	0	0	0	0	0	0	0	0	0	0	0	0	0	0	0	0	0	0	0	0	0	0	0	0	0	0
genus	2755	Brochothrix	0	2	0	3	8	0	4	1	3	3	1	1	2	0	3	1	0	5	2	2	1	1	0	4	1	4	0	1	2	0	4	3	1	0	4	2
genus	109262	Halothiobacillus	0	0	0	0	1	0	0	0	0	0	0	0	0	0	0	0	0	0	0	0	0	0	0	0	0	0	0	0	0	0	0	0	0	0	0	1
genus	150247	Anoxybacillus	2	19	1	7	29	12	8	0	6	8	3	30	26	1	22	3	2	22	6	8	8	11	4	9	5	21	7	25	13	1	25	5	7	0	6	12
genus	60136	Sulfitobacter	0	0	0	0	1	1	0	0	0	0	0	0	0	0	0	0	0	0	1	1	0	0	0	1	3	0	0	0	0	1	0	0	0	0	0	0
genus	273135	Candidatus Cardinium	0	0	0	0	0	0	0	0	0	0	0	1	0	0	0	0	0	0	0	0	0	0	0	0	0	0	0	0	0	1	0	0	0	0	0	0
genus	68335	Coprothermobacter	0	2	0	1	0	0	1	0	0	0	0	1	0	1	0	0	0	3	0	0	0	0	2	0	0	1	0	0	0	0	0	0	1	0	0	1
genus	305899	Endozoicomonas	0	0	0	0	6	0	0	0	0	0	0	0	0	0	0	0	0	0	2	0	1	0	0	1	1	0	0	1	0	0	0	0	0	0	0	0
genus	1936111	Fuerstia <planctomycetes>	0	0	0	0	0	0	0	0	0	0	0	0	0	0	0	0	0	0	0	1	0	0	0	0	1	0	0	0	0	0	0	0	0	0	0	0
genus	2321111	Aliarcobacter	0	0	0	0	0	0	0	0	1	0	0	0	0	0	0	0	0	0	0	0	0	0	0	0	0	0	0	0	0	1	0	1	0	0	0	0
genus	2321115	Halarcobacter	0	0	0	0	0	0	0	0	0	0	0	0	0	0	0	0	0	0	0	0	0	0	0	0	0	1	0	0	0	0	0	0	0	1	0	0
genus	2321114	Malaciobacter	0	0	0	0	0	0	0	0	0	0	0	0	0	0	1	0	0	0	0	0	0	0	0	0	1	0	1	0	0	0	0	1	0	0	0	0
genus	1911577	Oryzomicrobium	0	0	0	0	2	0	1	0	1	0	0	0	0	0	0	0	0	0	1	3	0	1	0	0	2	0	0	0	0	0	0	0	0	0	0	1
genus	2804525	Lichenicola	0	0	1	0	0	0	0	0	0	0	0	0	0	0	0	0	0	0	0	0	0	0	0	0	0	0	0	0	0	0	0	0	0	0	0	0
genus	1485594	Methyloligella	0	0	0	0	0	0	1	0	0	0	0	0	0	0	0	0	0	0	0	0	0	0	0	0	0	0	0	0	0	0	0	0	0	0	0	0
genus	92944	Ketogulonicigenium	0	0	0	0	0	0	0	0	0	0	0	0	0	0	0	0	0	0	0	0	0	0	0	0	0	1	0	0	0	0	0	0	0	0	0	0
genus	158481	Hahella	0	0	0	0	0	0	1	0	0	0	0	0	0	0	0	0	0	0	0	0	0	0	0	0	0	0	0	0	0	0	0	0	0	0	0	0
genus	84756	Beutenbergia	0	0	0	0	0	0	0	0	0	0	0	0	0	0	0	0	0	0	0	0	0	0	0	0	1	0	0	0	0	0	0	0	0	0	0	0
genus	240411	Chitinimonas	0	0	0	0	0	0	0	0	0	0	0	0	1	0	0	0	0	0	0	0	0	0	0	0	0	0	0	0	0	0	0	0	0	0	0	0
genus	1747770	Egibacter	0	0	0	0	0	0	1	0	0	0	0	0	0	0	1	0	0	0	0	0	0	0	0	0	0	0	0	0	0	0	0	0	0	0	0	0
genus	1649468	Melaminivora	0	0	0	0	0	0	0	0	0	0	0	0	0	0	0	0	0	0	0	0	0	0	0	0	0	0	0	0	0	0	0	0	1	0	0	0
genus	133925	Olsenella	0	0	0	0	0	0	0	0	0	0	0	0	1	0	0	0	1	1	1	0	0	0	0	0	0	0	0	0	0	0	0	0	0	0	0	0
genus	1649470	Minicystis	0	0	0	0	0	0	0	0	0	0	0	0	0	0	0	0	0	0	0	0	0	0	0	1	0	0	0	0	0	0	0	0	0	0	0	0
genus	1649459	Hungatella	0	0	0	0	0	1	0	0	0	0	0	0	0	0	0	0	0	2	0	0	0	2	0	0	0	0	0	0	0	1	1	0	0	0	0	0
genus	1649453	Gimesia	0	0	0	0	0	0	0	1	0	0	0	0	0	0	0	0	0	0	0	0	0	0	0	0	0	0	1	3	3	1	0	0	0	1	0	0
genus	305976	Pusillimonas	0	0	1	1	0	0	0	0	0	0	0	0	0	0	0	1	0	0	0	1	0	1	0	0	1	0	0	0	0	0	0	0	0	0	0	0
genus	191303	Turicibacter	4	2	2	0	24	0	3	0	3	1	2	3	4	0	6	2	0	11	3	2	3	1	1	0	1	7	5	0	1	1	15	1	3	0	12	3
genus	1649495	Seonamhaeicola	0	0	0	1	0	0	0	0	0	0	0	0	0	0	0	0	0	0	0	1	0	0	0	0	0	0	0	0	0	0	0	0	0	0	0	0
genus	1649482	Pseudopedobacter	0	0	0	0	0	0	0	0	0	0	0	0	0	0	0	0	0	1	0	0	0	0	0	0	0	0	0	0	0	0	0	0	0	0	0	0
genus	1903434	Atlantibacter	0	1	0	1	2	0	2	1	0	0	0	1	1	0	1	0	0	0	0	1	0	2	0	0	1	0	1	0	1	0	0	0	0	2	0	0
genus	2034504	Sulfurivermis	0	0	0	0	0	0	18	0	0	0	0	0	0	0	0	1	0	2	4	2	0	0	0	0	0	0	0	1	0	0	0	0	0	4	0	0
genus	1649486	Rhizorhabdus	0	0	1	0	0	0	0	0	0	0	0	0	0	0	0	0	0	0	0	0	0	0	0	0	0	0	0	0	0	0	0	0	0	0	0	0
genus	76632	Thermobacillus	0	0	0	0	0	0	0	0	0	0	0	0	0	0	0	0	0	0	0	0	0	0	0	0	0	0	1	0	0	0	0	0	0	0	0	0
genus	76634	Mycetocola	0	0	0	0	0	0	0	0	0	0	0	0	0	0	0	0	0	0	0	0	0	0	1	0	0	0	0	0	0	0	0	0	0	0	0	0
genus	1649478	Pelolinea	0	2	0	2	0	1	1	0	2	0	1	2	1	0	1	1	2	2	2	1	1	1	1	2	2	0	0	3	0	0	0	0	0	0	0	0
genus	174951	Ramlibacter	2	3	0	0	1	3	0	0	0	1	0	1	2	4	2	1	1	0	0	0	0	1	1	0	0	0	8	0	0	0	0	0	0	2	0	0
genus	478070	Labrenzia	0	0	0	0	1	0	1	0	0	0	0	0	0	0	0	0	0	0	0	4	0	0	0	0	1	0	0	0	0	0	0	0	0	0	2	0
genus	1649510	Variibacter	0	0	0	0	0	1	0	0	0	0	0	0	0	0	0	0	0	0	0	0	0	0	0	0	0	0	0	0	0	0	0	0	1	0	0	0
genus	281472	Jiangella	0	0	0	0	0	0	0	0	0	0	0	0	0	1	0	0	0	0	0	0	0	0	0	1	0	0	0	0	1	0	0	0	0	0	0	0
genus	363408	Nonlabens	0	0	0	0	0	0	0	0	0	0	0	1	0	0	0	0	0	0	1	1	0	1	0	0	1	0	0	0	0	0	0	0	0	0	0	0
genus	43947	Tolumonas	0	0	0	0	0	0	3	0	0	0	0	0	0	0	0	0	0	0	0	0	0	0	0	0	0	0	0	0	0	0	0	0	0	0	0	0
genus	2714594	Bremerella	0	0	0	0	0	0	0	0	0	0	0	0	0	0	0	0	0	0	0	1	0	0	0	0	0	0	0	0	0	0	0	0	0	0	0	0
genus	429014	Desulfopila	0	0	0	0	0	0	0	0	0	0	0	0	0	2	0	0	0	0	0	1	0	0	0	0	0	0	0	0	0	0	0	0	0	0	1	0
genus	404432	Salinicola	0	0	0	0	0	0	23	1	0	0	0	0	0	3	5	0	0	2	126	0	0	0	0	0	0	0	1	23	0	21	14	0	0	0	0	0
genus	35798	Nitrosospira	0	0	0	0	0	0	0	0	0	0	0	0	0	0	0	0	0	0	0	0	1	0	0	0	0	0	0	0	0	0	0	0	0	0	0	0
genus	44000	Caldicellulosiruptor	0	1	1	1	1	2	2	2	2	0	0	1	1	0	0	0	1	1	0	1	0	0	0	0	0	2	0	1	0	0	0	0	0	0	0	1
genus	314343	Sideroxydans	0	0	0	0	0	0	0	0	0	1	0	0	0	0	0	1	0	0	0	0	0	0	0	0	0	0	0	0	0	0	0	0	0	0	0	0
genus	35812	Roseococcus	0	0	0	0	0	0	0	0	0	0	0	0	1	0	0	0	0	0	0	0	0	0	0	0	0	0	0	0	0	0	0	0	0	0	0	0
genus	44011	Ferrimonas	0	0	0	0	0	0	0	0	0	0	0	0	0	0	0	0	0	0	1	0	1	0	0	0	0	0	0	0	0	0	0	0	0	0	0	0
genus	44013	Polynucleobacter	0	0	1	0	2	0	2	0	0	0	0	0	0	116	0	0	0	0	1	4	0	0	1	0	2	0	8	133	15	11	1	0	0	2	0	0
genus	35823	Arthrospira	0	0	0	0	0	0	0	0	0	0	0	0	0	0	0	0	0	0	0	0	0	0	0	0	0	0	0	0	0	0	0	0	0	0	0	1
genus	35829	Acetivibrio	0	16	1	0	0	1	0	0	0	0	0	0	1	0	0	0	0	1	0	0	0	0	0	1	0	0	0	0	0	0	0	0	0	0	0	0
genus	379899	Niabella	0	0	0	0	0	0	1	0	0	0	0	0	0	0	0	0	0	0	0	0	0	0	0	0	0	0	0	0	0	0	0	0	0	0	0	0
genus	191494	Conexibacter	1	0	0	0	0	0	0	0	0	0	0	0	0	0	0	0	0	0	1	0	0	0	0	0	0	0	0	0	1	1	1	0	0	0	0	0
genus	76831	Myroides	0	0	0	0	0	0	2	0	0	0	0	0	0	0	1	0	0	0	0	0	0	0	0	0	0	0	0	0	0	0	0	0	0	0	0	1
genus	93217	Pandoraea	0	0	1	0	1	0	0	0	0	0	0	0	0	0	0	0	0	0	0	0	0	0	0	0	0	0	0	0	0	0	1	0	0	0	0	0
genus	76833	Actinobaculum	0	0	0	0	0	0	0	0	0	0	0	0	0	0	1	0	0	0	0	0	0	0	0	0	0	0	0	0	0	0	0	0	0	0	0	0
genus	1682492	Candidatus Tachikawaea	0	0	0	0	0	0	0	0	0	0	0	0	0	0	0	0	0	0	0	0	0	0	0	0	0	0	0	0	0	1	0	0	0	0	0	0
genus	166953	Kaistia	0	0	0	0	0	0	0	0	0	0	0	0	0	0	2	0	0	0	0	0	0	0	0	0	0	0	0	0	0	0	0	0	0	0	0	0
genus	1354809	Keratinibaculum	0	0	0	0	0	0	1	0	0	0	0	0	0	0	0	0	0	0	0	0	0	0	0	0	0	0	0	0	0	0	0	1	0	0	0	0
genus	1182780	Magnetospira	0	0	0	0	0	0	0	0	0	0	0	0	0	0	0	0	0	0	0	0	0	0	0	0	0	0	0	0	0	0	0	0	0	1	0	0
genus	1870884	Clostridioides	0	1	2	2	5	0	0	0	1	4	2	1	0	0	3	1	1	5	0	0	0	2	0	3	0	2	1	0	0	2	2	0	0	1	3	1
genus	568394	Pseudogulbenkiania	0	0	0	0	0	0	0	0	0	0	0	0	0	0	0	1	0	0	0	0	0	0	0	0	0	0	0	0	0	0	0	0	0	0	0	0
genus	2690159	Anaerohalosphaera	0	0	0	0	0	0	0	0	0	0	0	0	0	0	0	0	0	0	0	0	1	0	0	0	0	0	0	0	0	0	0	0	0	0	0	0
genus	2714737	Alienimonas	0	0	0	0	0	0	0	0	0	0	0	0	0	0	0	0	0	0	0	0	0	0	0	0	0	0	0	1	0	0	0	0	0	0	0	0
genus	2690160	Limihaloglobus	0	0	0	1	0	0	0	0	0	0	0	0	0	0	0	0	0	0	0	0	0	0	0	0	0	0	0	0	0	0	0	0	0	0	0	0
genus	76890	Asticcacaulis	0	0	0	0	1	1	0	0	0	0	0	1	1	0	0	0	0	0	0	0	0	0	2	0	1	0	1	0	1	0	0	0	0	0	0	0
genus	158846	Megamonas	1	0	0	0	1	1	0	0	0	1	1	1	0	0	0	0	0	0	1	1	0	0	0	1	0	0	0	1	0	0	2	0	0	0	1	0
genus	158876	Yokenella	0	0	0	0	0	0	0	0	0	0	0	0	5	0	0	0	0	0	0	0	0	0	0	0	0	0	0	0	1	0	0	0	0	1	0	0
genus	1084558	Oceanicoccus	0	0	0	0	0	0	1	0	0	0	0	0	0	0	0	1	0	0	0	0	0	0	0	0	0	0	0	0	0	0	1	0	0	0	0	0
genus	224458	Pyxidicoccus	0	4	0	5	0	0	0	0	0	0	0	0	0	0	0	0	0	0	1	0	0	0	0	0	0	0	0	0	0	0	1	0	0	1	0	1
genus	175304	Lentibacillus	1	18	5	5	8	4	6	1	3	7	2	5	10	1	9	4	3	25	7	1	1	5	16	6	19	8	1	2	4	0	8	3	6	0	1	3
genus	2772198	Sulfurimicrobium	0	0	0	0	0	0	0	0	0	0	0	0	0	0	0	0	0	0	0	0	0	0	0	0	0	0	0	0	2	0	0	0	0	0	0	0
genus	44249	Paenibacillus	5	12	11	15	9	11	35	1	6	5	4	5	11	3	12	4	5	39	20	10	78	16	6	10	10	42	6	8	3	14	36	6	2	1	5	18
genus	44258	Caloramator	0	0	0	0	0	0	0	0	0	0	0	0	0	0	0	0	0	1	0	0	0	0	0	0	0	0	0	0	0	0	0	0	0	0	0	0
genus	44259	Filifactor	0	0	0	0	0	0	0	0	1	0	0	0	0	0	0	1	1	0	0	0	0	0	0	0	0	0	0	0	0	0	0	0	0	0	0	0
genus	748770	Dolichospermum	0	0	0	0	0	0	0	0	0	0	0	0	0	0	0	1	0	0	0	0	0	0	0	0	0	0	0	0	0	0	0	0	0	0	0	0
genus	1903858	Pseudorhizobium	0	0	0	0	0	0	0	0	0	0	0	0	0	0	0	0	0	0	0	0	0	0	0	0	0	0	0	1	0	0	1	0	0	0	0	0
genus	142577	Prauserella	0	0	0	0	0	1	0	0	0	0	0	0	0	0	0	0	0	0	2	0	0	0	0	0	0	0	0	0	0	0	0	0	0	0	0	0
genus	437504	Granulosicoccus	0	0	0	0	0	0	0	0	0	0	0	0	0	0	0	0	0	0	1	0	2	0	0	0	0	0	0	1	0	0	4	1	0	0	0	0
genus	1395974	Tardiphaga	0	0	0	0	0	0	1	0	0	0	0	0	0	0	0	0	0	0	0	0	0	1	0	0	0	0	0	0	0	0	0	0	0	0	0	0
genus	265488	Rhodopirellula	0	0	0	0	0	0	0	0	0	0	0	0	0	0	0	0	0	0	0	0	0	0	0	0	1	0	0	0	0	0	0	0	0	0	0	0
genus	191769	Marinilactibacillus	1	1	0	0	1	89	1	0	0	0	86	0	0	0	77	1	25	1167	13	3	2	13	6	0	621	16	84	102	17	341	4	2981	0	0	0	1
genus	281915	Curvibacter	0	0	0	1	0	0	0	0	0	0	0	0	0	0	0	0	0	0	0	0	0	0	1	0	0	0	1	0	0	0	0	0	0	0	0	0
genus	2600304	Baekduia	0	0	0	0	0	0	0	0	0	0	0	0	0	0	0	0	0	0	0	0	0	0	0	0	0	0	0	0	0	0	0	1	0	0	0	0
genus	2682228	Tepidiforma	0	3	2	2	6	0	4	1	2	2	3	2	1	0	1	0	5	5	4	2	6	2	1	3	6	2	1	3	1	3	2	4	1	0	0	2
genus	1330545	Lelliottia	0	0	0	0	0	0	0	0	0	0	0	4	1	0	0	0	0	0	0	0	0	0	0	0	0	2	1	0	0	0	0	0	0	0	0	0
genus	1330546	Pluralibacter	0	0	0	0	1	0	0	1	0	0	0	1	1	0	1	0	0	0	0	0	0	0	0	0	0	0	0	0	0	0	0	0	0	1	0	1
genus	1330547	Kosakonia	0	0	0	1	3	0	1	1	1	0	0	1	2	0	0	1	0	0	0	0	0	0	5	0	4	1	0	1	0	0	1	0	0	1	0	1
genus	290174	Aquimarina	0	0	0	0	2	0	1	0	0	0	0	0	0	0	0	0	0	0	0	1	0	0	0	0	1	0	0	0	0	0	0	0	0	0	0	0
genus	290180	Roseivirga	0	0	0	0	0	0	0	0	0	0	0	0	0	0	0	0	0	0	0	0	0	0	0	0	0	0	0	0	0	0	0	0	0	1	0	0
genus	1912216	Cutibacterium	9	9	9	136	14	32	38	10	15	4	17	26	40	11	4	54	16	23	9	14	11	12	17	32	16	9	14	45	15	35	32	86	23	45	14	54
genus	347533	Zobellella	0	1	0	0	0	0	0	0	0	0	0	0	0	0	0	0	0	1	0	0	0	0	0	0	0	0	0	0	0	0	1	0	0	1	0	0
genus	1912215	Acidipropionibacterium	0	0	0	0	0	0	0	0	0	0	0	0	0	0	1	0	0	0	0	0	0	0	0	0	0	0	0	0	0	1	0	0	1	0	0	0
genus	28050	Lachnospira	1	0	0	0	0	0	0	0	0	0	0	0	0	0	0	0	0	0	0	0	0	0	0	0	0	0	0	0	0	1	0	0	0	0	0	0
genus	2731450	Limnoglobus	3	0	0	0	0	0	0	0	0	0	0	0	0	0	0	0	0	0	0	0	0	1	0	0	0	0	0	0	0	0	0	0	0	0	0	0
genus	134550	Candidatus Xiphinematobacter	0	0	0	0	0	0	0	0	0	0	0	0	0	0	0	0	0	0	0	0	0	0	0	0	0	0	0	0	0	1	0	0	0	0	0	0
genus	28065	Rhodoferax	0	0	0	1	0	0	3	0	0	0	0	0	0	0	1	0	0	0	1	1	0	1	0	0	1	0	0	0	0	0	0	0	0	0	0	0
genus	85413	Bosea <a-proteobacteria>	0	0	0	2	2	1	3	0	1	1	0	1	0	1	1	2	0	0	0	1	0	0	0	0	0	0	1	0	0	2	0	0	1	1	0	1
genus	28070	Gloeothece	0	0	0	0	2	0	0	0	0	0	0	0	1	0	0	0	0	1	0	0	0	0	2	0	0	0	0	0	0	0	1	2	0	0	0	0
genus	44474	Pleurocapsa	0	0	0	0	0	0	0	0	0	0	0	0	0	0	0	0	0	0	0	1	0	0	0	0	1	0	0	0	0	0	0	0	0	0	0	0
genus	28100	Phyllobacterium	0	0	0	1	1	0	0	0	1	0	0	0	0	0	0	1	0	1	0	1	0	0	0	0	0	0	0	0	0	0	0	0	0	0	0	0
genus	28105	Sinorhizobium	0	2	0	1	4	1	2	0	0	1	0	0	2	1	1	0	1	1	2	0	4	1	1	0	1	0	3	1	1	0	2	0	2	0	0	2
genus	167375	Cyanobium	0	0	0	0	0	0	0	0	0	0	0	0	0	0	0	0	0	0	0	0	0	0	0	0	0	1	0	0	0	0	0	0	0	1	0	1
genus	626119	Ruania	0	0	0	0	0	0	3	0	0	0	0	0	0	0	0	0	0	0	0	0	0	0	0	0	0	0	0	1	0	0	0	1	1	0	0	0
genus	159191	Nodularia <cyanobacteria>	0	0	0	0	0	0	0	0	0	0	0	0	0	1	0	0	0	0	0	0	0	0	0	0	2	0	0	0	0	0	0	0	0	0	0	0
genus	60892	Desulfobacca	1	0	0	0	0	0	0	0	0	0	0	0	1	0	0	0	0	0	0	0	0	1	0	0	0	0	0	0	0	0	0	0	0	0	0	0
genus	93681	Roseateles	0	0	0	0	0	0	0	0	0	0	0	1	0	0	0	1	0	0	0	0	0	0	0	0	0	0	1	1	0	0	0	0	0	1	0	0
genus	93682	Roseivivax	0	0	0	0	0	0	0	0	0	1	0	0	0	0	0	0	0	0	0	0	0	0	0	0	0	0	0	0	0	0	0	0	0	0	0	0
genus	60919	Sanguibacter	0	0	0	0	0	0	0	0	0	0	0	0	0	0	0	0	0	0	1	0	0	0	0	0	0	0	0	0	0	0	0	1	0	0	0	0
genus	2518495	Duncaniella	0	0	0	0	0	0	0	0	0	0	0	1	2	0	0	1	0	0	0	0	0	0	0	0	0	0	1	0	0	0	0	0	0	1	0	0
genus	1543705	Nitrospirillum	0	0	0	1	0	0	0	0	0	0	0	0	0	0	0	0	0	0	0	0	0	0	0	0	0	0	0	0	0	0	0	0	0	0	0	0
genus	1543704	Niveispirillum	0	0	0	0	0	0	0	0	0	0	0	1	0	0	0	0	0	0	0	0	0	0	0	0	0	0	0	0	0	0	0	0	0	0	0	0
genus	110103	Anabaenopsis	0	0	0	0	0	0	0	0	0	0	0	0	0	0	0	0	0	0	2	0	0	0	1	0	1	0	0	0	0	0	0	0	0	0	0	0
genus	28196	Arcobacter	0	0	0	0	0	0	0	0	0	0	0	0	0	0	0	0	0	0	0	0	0	0	0	0	0	0	0	0	0	0	0	0	0	0	1	0
genus	28209	Chelatococcus	0	0	0	2	0	0	0	0	0	0	0	0	0	0	0	0	0	0	0	0	0	0	0	0	0	0	0	0	0	0	0	0	0	0	0	0
genus	2100764	Mixta	0	0	0	0	0	0	0	0	0	0	0	0	0	0	0	0	3	0	0	0	0	0	0	0	0	0	0	0	0	0	0	0	0	0	0	0
genus	28228	Colwellia	0	0	0	0	0	0	0	0	1	0	0	0	0	0	0	1	0	0	0	0	0	0	0	0	3	0	0	0	0	0	0	0	0	0	0	0
genus	28231	Geobacter	0	11	0	8	3	1	0	0	0	0	1	0	1	0	0	1	1	2	3	1	1	0	1	0	0	1	0	0	0	0	5	0	1	1	1	0
genus	28236	Petrotoga	0	0	0	0	0	0	1	0	0	0	0	0	0	0	0	0	0	0	0	0	0	0	0	0	0	0	0	0	0	0	0	0	0	0	0	0
genus	1379908	Rufibacter	0	0	0	0	0	0	0	0	0	0	0	0	0	0	0	0	0	0	0	0	161	0	0	0	0	0	0	0	1	0	0	0	0	0	0	0
genus	28253	Marinomonas	0	0	0	1	2	0	5	0	2	0	0	1	0	0	0	0	0	1	0	0	0	0	0	0	7	4	1	5	0	0	0	0	0	3	0	0
genus	2707020	Aerosticca	0	0	0	0	0	0	0	0	0	0	0	1	1	0	0	0	0	0	0	0	0	0	0	0	0	0	0	0	0	0	0	0	0	0	1	0
genus	28263	Arcanobacterium	0	0	0	0	0	0	0	0	0	0	0	0	0	0	0	0	0	0	0	0	0	0	0	0	2	0	0	0	0	0	0	0	0	0	0	0
genus	568987	Candidatus Hamiltonella	1	0	0	0	0	0	1	0	0	0	0	0	0	0	1	0	0	1	0	0	0	0	0	0	1	0	0	0	0	0	0	0	0	0	0	0
genus	1912503	Candidatus Izimaplasma	0	1	0	0	0	0	0	0	1	0	2	1	0	0	1	0	0	1	1	0	1	0	2	2	0	0	1	0	0	0	0	0	0	0	0	0
genus	2715289	Amniculibacterium	0	0	0	0	0	0	0	0	0	0	0	0	0	0	0	0	0	0	0	0	0	0	1	0	0	0	0	0	0	0	0	0	0	0	0	0
genus	511678	Aliivibrio	0	1	0	0	0	0	0	0	0	0	0	0	0	0	0	0	0	0	0	0	0	0	0	0	0	1	0	0	0	0	0	0	0	0	0	0
genus	249529	Caldanaerobacter	0	0	0	0	0	0	0	0	0	0	0	0	0	0	0	0	0	1	0	0	0	0	0	0	0	0	0	0	0	0	0	0	0	0	0	0
genus	167639	Ilyobacter	0	0	0	0	0	0	0	0	0	0	0	0	0	0	0	0	0	0	0	0	0	0	0	1	0	0	0	0	0	0	0	0	0	0	0	0
genus	102106	Collinsella	1	0	0	0	0	0	0	0	0	0	0	0	0	0	0	0	0	0	0	0	0	0	0	0	0	0	0	0	0	0	0	0	0	0	0	0
genus	52959	Polaribacter	0	0	0	2	1	1	2	0	0	0	0	0	1	0	0	1	0	0	0	1	0	0	2	0	0	1	0	0	0	0	0	0	0	1	1	0
genus	102115	Stanieria	0	0	0	0	0	0	0	0	0	0	0	0	0	0	0	0	0	0	0	1	0	0	0	0	0	0	0	0	0	0	0	0	0	0	0	13
genus	233191	Caldilinea	0	0	0	0	0	0	0	0	0	0	0	0	0	0	0	0	0	1	0	0	0	0	0	0	0	0	0	0	0	0	0	0	0	0	0	0
genus	233189	Anaerolinea	0	1	1	1	5	2	1	0	5	1	0	3	2	0	3	2	1	9	0	2	2	4	2	4	4	3	1	3	0	4	1	0	0	0	0	3
genus	683756	Kinneretia	0	7	0	0	0	1	1	0	0	0	0	1	0	3	0	2	0	0	0	0	0	0	0	0	0	0	0	0	0	0	0	0	0	36	0	0
genus	52972	Polaromonas	0	0	0	0	0	0	0	0	0	0	0	0	0	0	0	0	0	0	0	0	0	0	0	0	1	0	0	0	0	0	1	0	0	1	0	0
genus	265976	Serinicoccus	0	0	0	0	0	0	0	0	0	0	0	0	0	0	0	0	0	0	0	0	0	0	0	0	0	0	0	0	0	0	0	0	0	1	0	1
genus	413435	Solimonas	0	0	0	0	0	1	0	0	0	0	0	0	0	0	0	0	0	0	0	0	0	0	0	0	0	0	0	0	0	0	0	0	0	0	0	0
genus	511745	Methylacidiphilum	0	0	0	0	0	0	0	0	0	0	0	0	0	0	0	0	0	0	0	0	0	0	0	0	0	1	0	0	0	0	1	0	0	0	0	0
genus	216851	Faecalibacterium	0	0	0	0	0	0	0	0	0	0	0	1	0	0	1	0	2	1	1	0	0	0	0	2	0	3	0	0	0	0	0	0	0	3	0	0
genus	577309	Paraprevotella	0	0	0	0	0	0	0	0	0	0	0	0	0	0	0	1	0	0	0	0	0	0	0	0	0	0	1	0	0	0	0	0	0	0	0	0
genus	1822464	Paraburkholderia	6	1	1	2	1	1	6	0	3	4	0	1	0	6	0	1	1	1	0	5	0	1	3	0	4	0	6	1	2	1	1	3	1	1	3	1
genus	257820	Kerstersia	0	0	0	0	0	0	0	0	0	0	0	0	0	0	0	0	0	0	0	0	0	0	0	0	0	0	0	0	0	0	0	0	0	1	0	0
genus	2060094	Aminipila	0	0	0	0	0	0	0	0	0	0	0	0	1	0	0	0	0	0	0	0	0	0	0	0	0	0	0	0	0	0	0	0	0	0	0	0
genus	28453	Sphingobacterium	0	2	0	0	0	1	1	1	3	2	0	0	0	1	27	1	0	0	0	0	0	2	0	0	0	0	2	2	0	0	0	0	0	0	0	1
genus	413496	Cronobacter	0	1	0	0	0	0	5	0	0	0	0	0	0	0	1	0	0	0	0	0	0	0	0	0	1	0	0	0	0	0	0	0	0	0	0	0
genus	380738	Candidatus Kuenenia	0	0	0	0	0	0	0	0	0	0	0	0	0	0	0	0	0	2	1	0	0	0	0	1	1	0	0	0	0	2	2	0	0	0	0	1
genus	323413	Dokdonella	0	0	0	0	0	0	0	0	0	0	0	0	0	0	0	0	0	0	0	0	0	1	0	0	0	0	0	0	0	0	0	0	0	0	0	0
genus	1961799	Lacunisphaera	0	0	0	0	0	0	0	0	0	0	0	0	0	0	0	0	0	0	0	0	0	0	0	0	0	0	0	1	0	0	0	0	0	0	0	0
genus	102234	Cyanobacterium	0	0	0	1	0	0	0	0	0	0	0	0	0	0	0	0	0	0	0	0	0	0	0	0	0	1	0	0	0	1	0	0	0	0	0	0
genus	69474	Orientia	0	0	0	0	0	0	0	0	0	0	1	0	0	0	1	0	0	0	1	0	2	0	0	0	1	1	0	0	0	0	0	0	0	0	0	0
genus	225143	Oceanisphaera	0	0	0	0	0	0	1	0	0	0	0	0	0	0	0	1	1	0	0	0	0	0	0	0	0	0	0	0	0	0	0	0	0	0	0	0
genus	2789201	Candidatus Vampirococcus	0	0	0	0	0	0	0	0	0	0	0	0	1	0	0	0	0	0	1	0	0	0	0	0	0	0	0	0	0	0	0	0	0	0	0	0
genus	364409	Granulibacter	0	1	0	0	0	0	0	1	0	0	1	0	0	0	0	0	0	8	0	0	0	0	0	1	0	0	0	0	0	0	0	0	0	0	8	1
genus	323449	Pontibacter	0	0	0	0	3	0	0	0	0	0	0	0	0	0	0	0	0	0	1	0	0	0	2	1	1	0	13	0	0	0	0	0	0	0	0	0
genus	1331051	Candidatus Saccharimonas	1	0	0	0	0	0	0	0	1	2	0	0	0	0	1	0	0	3	0	0	0	0	0	0	0	0	1	0	0	0	0	0	0	1	0	0
genus	36739	Dermabacter	0	0	0	0	0	0	0	0	0	0	0	0	0	0	0	0	0	0	0	0	0	0	0	0	0	0	0	0	0	0	0	1	0	0	0	0
genus	2805645	Pedococcus	0	0	0	0	0	1	0	0	0	0	0	0	0	0	0	0	0	0	0	0	0	0	0	0	0	0	0	0	0	0	0	0	0	0	0	0
genus	1855413	Brevirhabdus	0	0	0	0	1	0	0	0	0	0	0	0	0	0	0	0	0	0	0	0	0	0	0	0	0	0	0	0	0	1	0	0	0	0	0	0
genus	69578	Cryobacterium	0	0	0	0	0	0	0	0	0	0	0	0	0	0	0	0	0	0	0	0	0	0	0	0	0	0	0	0	0	0	0	1	0	0	0	0
genus	118747	Bulleidia	0	0	0	0	0	0	2	0	1	1	0	0	0	0	1	0	1	0	0	0	2	2	0	0	3	1	0	0	0	3	0	0	0	0	0	0
genus	2723776	Lichenihabitans	0	0	0	0	0	0	0	0	0	0	0	0	0	0	0	1	0	0	0	0	0	0	0	0	0	0	0	0	0	0	0	0	0	0	0	0
genus	36853	Desulfitobacterium	0	0	0	0	0	0	0	0	0	0	0	0	0	0	0	0	0	1	0	0	0	0	0	0	0	0	0	0	0	0	0	0	0	0	0	0
genus	61434	Dehalococcoides	2	2	2	2	3	1	1	5	5	5	1	3	9	0	2	1	1	19	2	0	0	4	4	4	4	8	1	5	0	2	0	1	0	0	0	2
genus	53246	Pseudoalteromonas	0	0	2	1	5	0	10	1	3	2	0	0	3	0	2	2	2	6	3	9	0	3	4	4	6	4	2	0	3	3	0	1	0	5	0	0
genus	1970191	Salinivirga	0	0	0	0	0	0	0	0	0	0	0	0	0	0	0	0	1	0	0	0	0	0	0	0	0	0	0	0	0	0	0	0	0	0	0	0
genus	929812	Gibbsiella	0	0	0	0	0	0	0	0	0	0	0	0	0	1	0	0	0	0	0	0	0	0	0	0	2	0	0	0	0	0	0	0	0	0	0	0
genus	323620	Shinella	0	1	1	2	0	0	0	0	0	0	0	0	0	0	0	0	0	0	0	1	0	1	0	0	0	0	1	0	0	0	0	0	0	0	0	0
genus	946234	Flavonifractor	2	1	0	0	1	0	1	0	1	0	0	2	1	0	0	0	0	0	1	0	0	0	0	1	0	0	2	0	0	0	1	0	0	0	0	0
genus	53318	Desulfocapsa	0	0	0	0	0	0	0	0	0	0	0	0	0	0	0	0	0	0	0	0	0	0	0	0	0	0	0	0	0	0	0	0	0	2	0	1
genus	217161	Chamaesiphon	0	0	0	1	0	0	0	0	0	0	0	0	0	0	0	0	0	0	2	0	0	0	0	0	0	0	0	0	0	0	0	0	0	0	0	0
genus	53335	Pantoea	0	24	0	13	43	1	6	0	0	0	0	10	15	0	46	3	0	4	2	9	5	3	15	0	23	30	2	0	2	3	2	5	1	12	0	3
genus	1470540	Jeotgalibaca	0	1	1	0	10	0	0	1	4	1	3	2	2	0	4	0	1	21	2	1	1	0	0	0	3	1	0	2	0	0	1	1	0	0	2	0
genus	2035811	Pseudodesulfovibrio	0	0	1	1	0	0	0	0	0	1	0	0	0	0	0	0	0	0	0	0	0	0	1	0	0	0	0	0	0	0	0	0	0	0	0	0
genus	2715734	Candidatus Chazhemtobacterium	1	2	2	1	3	0	3	1	0	2	2	0	3	3	4	0	1	7	3	0	1	1	1	1	1	4	2	2	0	3	2	0	0	0	0	0
genus	2019482	Brevefilum	0	0	0	0	0	0	0	0	0	0	1	0	0	0	0	0	0	1	0	0	0	0	0	0	0	1	1	1	0	0	1	0	0	0	0	0
genus	53387	Friedmanniella	0	0	0	0	0	0	0	0	2	1	1	0	1	0	0	0	0	1	0	0	1	0	0	0	0	0	1	0	0	0	0	0	0	0	0	1
genus	274591	Hoeflea	0	0	0	0	0	0	1	0	0	0	0	0	0	0	0	0	0	0	0	0	0	0	0	0	0	0	0	0	0	0	0	0	0	0	0	0
genus	651456	Kosmotoga	0	0	0	0	0	0	0	0	0	0	0	0	0	0	0	0	0	1	0	0	0	0	0	0	0	0	0	0	0	0	0	0	0	0	0	0
genus	258255	Pseudovibrio	0	0	0	0	0	0	0	0	0	0	0	0	0	1	0	0	0	0	0	0	0	0	0	0	0	0	0	0	0	0	0	0	0	0	0	0
genus	53457	Janibacter	0	0	0	0	0	0	1	0	0	0	0	0	0	0	0	0	0	1	0	0	0	0	0	0	0	0	0	0	0	0	0	0	3	1	0	1
genus	53460	Nakamurella	0	0	0	0	0	0	0	0	1	0	0	0	0	0	0	0	0	0	0	0	0	0	0	0	0	0	1	0	0	2	1	0	0	0	0	0
genus	28884	Hydrogenovibrio	0	0	1	0	0	0	1	0	0	0	0	0	0	0	0	0	0	0	0	0	0	0	0	0	0	0	0	0	0	0	0	0	0	0	0	0
genus	28895	Thermoanaerobacterium	0	0	1	1	0	0	0	0	0	0	0	0	0	0	0	0	0	0	0	0	0	0	1	0	1	0	0	0	0	0	0	0	0	0	0	0
genus	504090	Kushneria	0	0	0	0	0	2	1	0	0	0	0	0	0	1	0	0	0	1	0	0	0	0	0	0	0	0	0	0	0	0	0	0	0	0	0	0
genus	2822410	Methylotuvimicrobium	0	0	0	0	0	0	0	0	0	0	0	0	0	0	0	0	0	0	0	0	0	0	0	0	0	0	0	0	0	0	0	0	0	0	0	1
genus	2478349	Indioceanicola	0	0	0	0	0	0	1	0	0	0	0	0	0	0	0	0	0	0	0	0	0	0	0	0	0	0	0	0	0	0	0	0	0	0	0	0
genus	86331	Mogibacterium	0	0	0	0	0	0	0	0	0	0	0	0	0	0	1	0	0	0	1	0	0	0	0	0	1	0	0	0	0	0	0	0	0	0	0	0
genus	53572	Deferribacter	0	0	0	0	0	0	0	0	0	0	0	0	0	0	0	0	0	0	0	0	0	0	0	1	0	0	0	0	0	0	0	0	0	0	0	0
genus	69965	Macrococcus	1	14	15	6	19	39	37	1	2	2	11	10	20	15	27	0	1	188	48	0	91	13	112	3	484	147	0	65	60	60	364	1	4	1	16	17
genus	110932	Leifsonia	0	0	0	0	0	0	0	0	0	0	0	0	0	0	0	0	0	0	0	0	0	0	0	0	0	0	0	0	0	0	2	1	0	0	0	0
genus	291183	Lacinutrix	0	0	1	0	0	0	0	0	0	0	0	0	0	0	0	0	0	0	0	0	1	0	0	0	0	1	0	0	0	0	0	0	0	0	0	0
genus	53634	Acidimicrobium	0	0	0	1	0	0	0	0	0	0	0	0	0	0	0	0	0	0	0	0	0	0	0	0	0	0	0	0	0	0	0	0	0	0	0	0
genus	651660	Paenisporosarcina	1	15	8	5	6	2	9	1	4	3	5	6	4	0	4	4	3	27	6	4	4	5	7	5	0	7	4	2	0	4	5	1	3	1	0	7
genus	332162	Candidatus Solibacter	0	0	0	0	0	0	0	0	0	0	0	0	0	0	0	0	1	1	0	0	1	0	0	0	0	0	0	0	0	0	2	2	0	0	0	0
genus	201096	Alicycliphilus	0	0	0	0	0	0	1	0	0	0	0	0	0	0	0	0	0	0	0	0	0	0	0	0	0	0	0	0	0	0	0	0	0	2	0	0
genus	1692042	Sulfurifustis	0	0	0	0	0	0	0	0	0	0	0	0	0	0	0	0	0	0	0	0	0	0	0	0	1	0	0	0	0	0	0	0	0	0	0	0
genus	135575	Idiomarina	0	1	0	0	1	0	3	1	0	0	0	0	0	4	0	0	0	0	0	0	0	0	0	0	0	1	0	0	0	38	0	0	0	0	0	0
genus	2650549	Hydrocarboniclastica	0	0	0	0	0	0	0	0	0	0	0	0	1	0	0	0	0	0	0	1	0	0	0	0	0	1	0	0	0	0	0	0	0	0	0	0
genus	455076	Rhodocytophaga	0	0	0	0	0	0	0	0	1	0	0	0	0	0	0	0	0	0	0	0	0	0	0	0	0	0	0	0	0	0	0	0	0	0	0	0
genus	2789775	Actinomarinicola	0	1	0	2	2	0	0	0	1	0	0	3	2	0	0	0	2	2	1	1	2	0	2	1	0	0	1	0	0	1	0	1	0	0	0	1
genus	1069494	Trueperella	1	0	14	6	29	1	26	2	2	1	0	0	0	3	0	3	1	0	3	43	0	2	27	4	37	12	0	0	0	0	0	0	0	0	5	1
genus	307628	Petrimonas	0	0	0	0	0	0	0	0	0	0	0	0	0	0	0	0	0	0	0	0	0	0	0	0	1	0	0	0	0	0	0	0	0	0	1	0
genus	2060722	Labilibaculum	0	0	0	0	0	0	0	0	1	0	0	0	0	0	0	0	0	0	0	0	0	0	0	0	0	0	0	0	0	0	0	0	0	0	0	0
genus	1847725	Lawsonella	0	0	0	0	0	0	0	0	0	0	1	0	0	0	0	0	0	0	0	1	0	0	0	0	1	1	0	0	0	0	0	0	0	2	0	0
genus	332248	Truepera	0	0	0	0	0	0	0	0	0	0	0	0	0	0	0	0	0	0	0	0	0	0	0	0	0	0	0	0	1	0	0	0	0	0	0	0
genus	2576890	Nibricoccus	0	0	0	0	0	0	0	0	0	0	0	0	0	1	0	0	0	0	0	0	0	0	0	0	0	0	0	0	0	0	0	0	0	0	0	0
genus	2126281	Mycolicibacillus	0	0	0	0	0	0	0	0	0	0	0	0	0	0	0	0	2	0	0	0	0	0	0	0	0	0	0	0	0	0	0	0	0	0	0	0
genus	2732587	Candidatus Vesicomyosocius	0	0	0	0	1	0	0	0	0	0	0	0	0	0	0	0	0	0	0	0	0	0	0	0	0	1	1	0	0	0	0	0	0	0	0	1
genus	2675232	Neobacillus	0	1	2	0	0	1	3	0	2	0	2	0	0	0	0	0	19	6	0	0	0	2	0	2	1	1	1	2	1	1	2	0	0	0	0	3
genus	2675233	Metabacillus	0	2	0	2	0	0	0	0	0	0	0	0	0	0	0	0	0	0	2	0	0	0	0	0	1	0	0	0	0	0	3	0	0	0	8	1
genus	2675234	Alkalihalobacillus	0	1	0	0	0	0	0	0	0	1	0	0	0	0	0	0	0	1	0	0	3	0	1	0	0	1	0	1	0	0	0	1	0	0	1	0
genus	168470	Laribacter	0	0	0	0	0	0	1	0	0	0	0	0	0	0	0	0	0	0	0	0	0	0	0	0	0	0	0	0	0	0	0	0	0	0	0	0
genus	283168	Odoribacter	0	0	0	0	0	0	0	0	0	0	0	0	0	1	0	0	0	0	0	0	0	0	0	0	0	0	0	0	0	1	0	0	0	0	1	0
genus	299566	Adhaeribacter	0	0	0	0	1	0	0	0	0	0	0	0	0	0	0	0	0	1	0	0	0	1	1	0	1	0	1	0	0	1	0	0	0	0	0	0
genus	397864	Barnesiella	1	0	0	0	0	0	0	0	0	0	0	0	0	0	0	0	0	0	0	0	0	0	0	0	0	0	0	0	0	0	0	0	0	0	0	0
genus	225842	Formosa	0	0	0	0	0	0	0	0	0	0	0	1	0	0	0	0	0	0	0	0	0	0	0	0	1	0	0	0	0	0	0	0	0	0	0	0
genus	2675229	Peribacillus	1	0	1	2	1	0	1	0	1	0	0	0	0	0	0	1	0	4	14	0	6	0	2	0	0	1	0	0	0	0	5	0	0	0	0	0
genus	2675230	Cytobacillus	0	0	0	0	0	0	0	0	0	0	0	0	0	0	0	0	0	0	0	1	1	0	0	0	0	1	0	0	0	0	0	0	0	0	0	0
genus	2675231	Mesobacillus	0	0	0	0	0	0	0	0	0	0	0	0	0	0	0	0	0	0	0	0	0	0	0	0	0	0	1	0	0	0	0	0	0	0	0	34
genus	1765964	Acidihalobacter	1	0	0	0	0	0	0	0	1	0	0	0	0	0	0	0	0	0	0	1	0	1	0	0	0	0	0	0	0	0	0	0	0	0	0	0
genus	45654	Desulfonema	0	0	0	0	0	1	0	0	0	0	0	0	0	0	0	0	1	0	0	0	0	0	0	0	0	0	0	0	0	1	0	0	0	0	0	0
genus	152161	Stappia	0	0	0	0	0	1	1	0	0	0	0	0	0	0	0	0	0	0	0	0	0	0	0	0	0	0	0	0	0	0	0	0	0	1	0	0
genus	45669	Salinicoccus	0	0	0	0	0	0	0	0	0	0	0	0	0	0	0	1	4	1	0	0	0	0	0	1	1	7	0	0	0	1	1	0	2	0	0	1
genus	12916	Acidovorax	7	5	0	1	2	1	3	0	1	2	0	2	1	5	1	5	1	1	0	0	0	0	4	0	0	1	5	2	1	0	1	2	0	1	0	0
genus	29330	Alicyclobacillus	0	11	2	13	8	3	12	0	6	4	2	4	5	0	2	7	1	20	17	2	11	5	10	3	5	3	1	7	0	2	21	1	1	0	0	6
genus	29331	Amphibacillus	0	0	0	0	0	0	0	0	0	0	0	0	0	0	0	0	0	0	0	0	0	0	0	0	0	0	0	0	0	0	0	0	0	1	0	0
genus	1184396	Mesotoga	0	0	0	0	0	0	0	0	0	0	0	0	0	0	0	0	0	0	0	0	0	0	0	0	0	0	0	0	0	0	0	0	0	0	0	1
genus	12960	Azoarcus	0	0	1	0	0	0	0	0	0	0	0	0	0	0	0	0	0	0	0	0	0	0	0	0	0	0	0	0	0	1	0	0	0	0	0	0
genus	414371	Aureimonas	0	0	0	0	0	0	0	0	0	0	0	1	0	1	0	0	0	0	0	0	0	0	0	0	0	0	0	0	0	0	0	0	0	0	0	0
genus	53945	Octadecabacter	0	0	0	0	0	0	0	0	0	0	0	0	0	0	0	0	0	0	0	0	0	0	0	0	0	0	0	0	0	1	0	0	0	0	0	0
genus	2093783	Methylomusa	0	4	1	1	1	1	1	0	0	0	0	2	5	0	5	0	0	10	0	1	0	2	3	1	5	4	0	2	0	2	1	3	0	1	0	2
genus	152267	Pigmentiphaga	0	1	0	0	0	0	1	0	0	0	0	0	1	0	0	0	0	0	0	0	0	1	0	0	0	0	0	0	0	0	0	0	0	0	0	0
genus	29393	Dolosigranulum	0	0	0	1	0	0	0	0	0	0	1	1	0	1	1	0	0	1	0	0	3	0	1	0	2	0	0	0	0	2	0	4	0	0	0	1
genus	168657	Hydrogenobaculum	0	0	0	0	0	0	0	0	1	0	0	0	0	0	0	0	0	0	0	0	0	0	0	0	0	0	0	0	0	0	0	0	0	0	0	0
genus	29404	Microlunatus	0	0	0	0	1	0	0	0	0	0	0	0	0	0	0	1	0	0	0	0	0	0	0	0	0	1	0	0	0	0	0	0	0	0	0	2
genus	1905344	Ruthenibacterium	1	0	0	0	0	0	0	0	0	0	0	0	0	0	0	0	1	0	0	1	0	0	0	0	1	0	0	0	0	0	0	0	0	0	0	0
genus	398041	Flavisolibacter	0	0	4	0	0	1	0	0	1	0	0	0	0	0	0	3	1	0	0	0	2	0	0	1	1	2	0	0	0	0	0	0	0	0	0	0
genus	29407	Rhodoplanes	0	0	0	0	0	0	0	0	0	0	0	0	0	0	0	0	0	0	0	0	0	0	0	0	0	0	0	0	0	0	0	0	0	1	0	0
genus	2093823	Candidatus Nanosynbacter	0	1	4	3	3	1	0	0	31	32	0	3	2	2	1	1	1	9	2	2	1	0	1	1	1	1	0	2	0	1	7	0	1	0	0	2
genus	1921784	Kiritimatiella	0	0	0	0	0	0	0	0	0	0	0	0	0	0	0	0	0	0	1	0	0	0	0	0	0	0	0	0	0	1	0	0	0	0	0	0
genus	13034	Dactylococcopsis	0	0	0	0	0	0	0	0	0	0	0	0	0	0	0	0	0	0	0	0	0	0	1	0	0	0	0	0	0	0	0	0	0	0	0	0
genus	168694	Salinispora	0	0	1	0	0	0	0	1	1	0	1	0	0	0	0	0	0	1	4	0	0	0	0	0	3	1	2	1	0	1	2	0	0	0	0	0
genus	447237	Frondihabitans	0	0	0	0	0	0	0	1	0	0	0	0	0	0	0	0	0	0	0	0	0	0	0	0	0	0	0	0	0	0	0	0	0	0	0	0
genus	86795	Marmoricola	0	0	0	0	0	0	0	0	0	1	0	0	0	0	0	0	0	0	0	0	0	0	0	0	0	0	0	0	0	0	0	0	0	0	0	0
genus	70411	Frateuria	0	0	0	0	0	1	0	0	0	0	1	0	0	0	0	0	0	0	0	0	0	0	0	1	0	0	0	0	0	0	0	0	0	0	0	0
genus	29465	Veillonella	0	1	0	0	0	0	0	0	0	0	0	0	0	0	1	1	0	0	0	2	0	0	0	0	1	1	1	1	0	0	0	2	0	0	1	0
genus	365348	Pelosinus	0	1	0	0	1	0	0	0	0	1	0	0	0	0	1	0	0	0	4	1	0	0	0	1	0	1	0	0	0	2	0	0	0	0	0	1
genus	1594166	Oricola	0	0	0	0	0	1	0	0	0	0	0	0	0	0	0	0	0	0	0	0	0	0	0	0	0	0	0	0	0	0	0	0	0	0	0	0
genus	29487	Photorhabdus	0	0	0	1	2	0	5	0	0	0	0	4	6	0	1	2	0	0	0	1	0	0	0	0	2	2	0	0	1	0	0	0	0	3	0	0
genus	1602345	Parasaccharibacter	0	0	1	0	0	0	0	0	0	0	0	0	0	0	0	0	0	0	0	2	0	0	0	0	1	0	0	0	0	0	0	0	0	0	0	0
genus	54066	Xylophilus	0	1	0	0	0	0	0	0	0	0	0	0	0	0	0	0	0	0	0	0	0	0	0	0	0	0	0	0	0	0	0	1	0	0	0	0
genus	1676125	Thermogutta	0	0	0	0	0	0	1	0	0	0	0	0	0	0	0	0	0	0	0	0	0	0	0	0	0	0	0	1	0	0	1	0	0	0	0	0
genus	13134	Magnetospirillum	0	0	0	0	0	0	1	1	0	0	0	0	0	0	0	0	0	0	0	0	0	0	0	0	0	2	0	0	0	1	0	0	0	0	0	1
genus	29521	Brachyspira	0	0	1	0	1	0	0	0	1	0	0	0	0	1	0	0	0	0	1	0	0	0	0	1	0	0	0	0	0	0	0	0	0	0	0	0
genus	29526	Syntrophobacter	0	0	0	0	0	0	0	0	0	0	0	0	0	0	1	0	0	0	0	0	0	0	0	0	0	0	0	0	0	0	0	0	0	0	0	0
genus	1676142	Wenzhouxiangella	0	0	0	0	0	0	0	0	0	0	0	0	0	0	0	0	0	0	0	0	0	0	0	0	0	0	0	0	0	0	0	0	0	1	0	0
genus	496496	Viridibacillus	0	0	0	0	0	1	1	1	0	0	0	0	0	0	0	0	0	0	0	0	0	0	0	0	0	0	0	0	0	0	0	0	0	0	0	0
genus	2749267	Amedibacterium	0	0	0	0	0	0	0	0	0	0	0	0	0	0	0	0	5	1	11	1	1	0	5	3	3	5	0	0	0	5	0	0	0	0	0	0
genus	1938335	Sulfuritortus	0	0	0	0	0	0	0	0	0	0	0	0	0	0	0	0	0	0	0	1	0	0	0	0	1	0	0	0	0	0	0	0	0	0	0	0
genus	29574	Taylorella	0	0	0	0	2	0	0	0	1	0	0	0	0	0	0	0	0	0	0	0	0	0	0	0	0	0	0	0	0	0	0	0	0	0	0	0
genus	29580	Janthinobacterium	0	0	0	0	0	1	0	0	0	0	0	0	0	1	0	0	0	0	0	0	0	1	0	0	0	0	0	1	0	0	1	2	0	2	1	0
genus	111500	Muricauda	0	0	0	0	0	0	0	0	1	0	0	0	0	0	0	0	0	0	0	0	0	0	0	0	0	0	0	0	0	0	0	0	0	0	0	0
genus	1217416	Halioglobus	0	0	0	0	0	0	0	0	0	0	0	0	0	0	0	0	0	0	1	0	1	0	0	0	0	0	0	0	0	0	1	0	0	0	0	0
genus	160674	Raoultella	0	2	0	0	0	0	4	1	0	0	0	3	3	0	2	0	0	0	1	2	0	0	1	0	1	8	0	1	0	0	1	0	0	6	0	1
genus	242605	Luteibacter	0	0	0	0	0	1	0	0	0	0	0	0	0	0	0	0	0	0	0	0	0	0	0	0	0	0	0	0	0	0	0	0	0	1	0	0
genus	2569097	Anaerobutyricum	0	0	0	0	0	0	1	0	0	0	0	0	1	0	0	2	0	0	0	0	0	0	0	0	0	0	0	0	0	1	0	0	0	0	0	0
genus	1471399	Draconibacterium	0	0	0	0	0	0	0	0	0	0	0	0	0	0	0	0	0	0	0	0	0	0	0	0	0	0	1	0	1	1	0	0	0	0	0	0
genus	2094023	Glaesserella	0	5	0	0	0	0	0	0	0	0	0	0	0	1	0	0	0	0	0	0	0	0	0	0	0	0	0	0	0	0	1	0	0	3	0	0
genus	447467	Simiduia	0	0	0	0	0	0	0	0	0	0	0	0	0	0	0	0	1	0	0	0	0	0	0	0	0	0	0	0	0	0	0	0	0	0	0	0
genus	2782172	Algicoccus	0	0	0	0	0	0	0	0	0	0	0	0	0	0	0	0	0	0	0	0	0	0	0	0	0	0	0	0	0	1	0	0	0	0	0	0
genus	1209327	Flavivirga	0	0	0	0	0	0	0	0	1	0	0	0	0	0	0	0	0	0	0	0	0	0	0	0	0	0	0	0	0	0	0	0	0	0	0	0
genus	160795	Ureibacillus	0	2	10	2	5	1	5	2	5	2	4	3	6	1	1	2	8	9	10	0	6	5	4	1	4	3	0	4	0	2	2	0	3	1	2	6
genus	37914	Dietzia	0	0	0	0	0	0	0	0	0	0	0	0	0	0	0	0	0	0	0	1	0	0	2	0	0	0	1	0	0	0	0	0	0	0	0	2
genus	54304	Planktothrix	0	0	0	0	0	0	0	0	0	0	0	0	0	0	0	0	0	0	0	0	0	0	0	0	0	0	0	0	0	1	0	0	0	0	0	0
genus	46123	Abiotrophia	0	0	0	0	1	0	1	0	0	0	0	0	1	0	0	0	0	0	0	0	0	1	0	1	1	0	0	0	0	0	0	0	0	0	0	0
genus	2282523	Methylorubrum	0	1	0	0	0	0	0	1	0	0	0	0	0	0	0	15	1	0	0	0	0	0	0	0	0	0	0	1	0	0	1	1	0	0	0	0
genus	2782231	Kaistella	0	0	0	0	0	0	0	0	0	0	0	0	0	0	0	0	0	0	0	0	0	0	0	0	1	0	0	0	0	0	0	0	0	0	0	0
genus	2782228	Planobacterium	0	0	0	0	0	1	0	0	0	0	0	0	0	0	0	0	0	0	0	0	0	0	0	0	0	0	0	0	0	0	0	0	0	0	0	0
genus	2782229	Epilithonimonas	0	0	0	0	0	0	0	0	0	0	0	0	0	0	0	0	0	0	0	0	0	1	0	1	0	0	0	1	0	0	0	1	0	0	0	0
genus	283735	Leeuwenhoekiella	0	0	0	0	0	0	0	0	1	0	0	0	0	0	0	0	0	0	0	1	0	0	0	0	0	0	0	0	0	0	0	0	0	0	0	0
genus	1848399	Crassaminicella	0	0	0	0	1	0	0	0	0	0	0	0	0	0	0	0	0	0	0	0	0	0	0	0	0	0	0	0	0	0	0	0	0	0	0	0
genus	169055	Nordella	0	0	0	0	1	0	0	0	0	0	0	0	0	0	0	0	0	0	0	0	0	0	0	0	0	0	0	0	0	0	0	0	0	0	0	0
genus	2823232	Allosphingosinicella	0	0	0	0	0	0	0	0	0	0	0	1	0	0	0	0	0	0	0	0	0	0	0	0	0	0	0	0	0	0	0	0	0	0	0	0
genus	70774	Hydrogenophilus	0	0	0	0	0	0	0	0	0	0	0	0	0	0	0	0	0	0	0	0	0	0	0	0	0	1	1	0	1	0	0	0	0	0	0	0
genus	46200	Geovibrio	0	0	0	0	0	0	0	0	0	0	0	1	0	0	0	0	0	0	0	0	0	0	0	0	0	0	0	0	0	0	0	0	0	0	0	0
genus	267408	Arsenicicoccus	0	0	0	0	0	0	0	0	0	0	0	0	0	0	0	0	0	1	2	0	0	0	0	0	0	1	0	0	0	0	0	0	0	0	0	1
genus	46238	Entomoplasma	0	1	0	1	0	1	2	0	0	0	0	0	0	0	0	0	0	0	0	0	3	0	2	1	0	0	0	0	1	0	3	1	0	0	0	0
genus	46239	Mesoplasma	0	1	0	0	0	0	0	1	0	0	0	0	1	0	0	1	0	2	7	0	0	1	3	1	1	2	0	1	0	0	0	1	0	0	0	0
genus	283810	Stackebrandtia	0	1	1	2	9	2	3	1	3	1	1	2	5	0	3	0	2	5	2	0	1	2	0	1	2	3	1	3	0	2	3	0	0	0	2	4
genus	119977	Acidithiobacillus	0	0	0	0	0	0	0	0	0	0	0	0	0	0	0	0	0	0	0	1	0	0	0	0	0	0	0	0	0	0	0	0	0	0	0	0
genus	2774146	Frigoriglobus	0	0	0	0	0	0	0	0	0	0	0	0	0	0	0	1	0	0	0	1	0	0	0	0	1	0	0	0	0	0	0	0	0	1	0	0
genus	1897649	Pistricoccus	0	0	0	0	0	0	3	0	0	0	0	0	0	0	0	0	0	19	0	0	1	0	0	0	0	0	0	1	0	0	0	0	0	0	0	0
genus	46254	Oenococcus	6	3	19	3	4	8	2	2	2	3	1	2	1	4	1	0	8	11	1	2	1	6	2	1	11	5	1	2	1	6	3	2	0	2	1	1
genus	46255	Weissella	224	1144	255	269	65	82	562	49	103	92	161	39	66	50	74	345	1029	3916	36	18	131	249	234	131	356	883	708	957	147	1317	1787	30	545	5	6	426
genus	169133	Citricoccus	0	0	0	0	0	0	0	0	0	0	0	0	0	0	0	0	0	0	0	0	0	0	1	0	0	0	0	0	2	0	0	0	0	0	0	0
genus	316612	Methylibium	1	0	0	0	1	0	0	0	0	0	0	0	0	0	0	0	0	0	0	0	0	0	0	0	0	0	0	0	0	0	0	1	0	0	0	0
genus	2282742	Desulfofarcimen	0	0	0	0	0	0	0	0	0	0	0	0	0	0	0	0	0	0	0	0	0	0	0	0	0	0	1	0	0	0	0	0	0	1	0	0
genus	316625	Saccharophagus	0	0	0	0	0	0	0	0	0	0	0	0	0	0	0	0	0	0	0	0	0	0	0	0	1	0	0	0	0	0	0	0	0	0	0	0
genus	2282740	Desulfallas	0	0	1	0	0	0	0	0	0	0	1	1	0	0	0	0	1	0	1	0	1	1	0	0	0	1	0	1	0	0	0	0	0	0	0	1
genus	1283313	Alloprevotella	0	0	0	0	0	0	0	0	0	0	0	0	0	0	0	0	0	0	0	1	0	0	0	0	0	0	0	0	0	0	0	0	0	0	0	0
genus	373984	Rivularia <cyanobacteria>	0	0	0	1	0	0	0	0	0	0	0	0	0	0	0	0	0	0	0	0	0	1	0	0	1	2	0	0	0	0	0	0	0	0	0	0
genus	644355	Inhella	0	0	0	0	0	0	0	1	0	0	0	0	0	0	0	0	0	0	0	0	0	0	0	0	0	0	0	0	0	0	0	0	0	0	0	0
genus	46352	Agrococcus	0	0	0	0	0	0	0	0	0	0	0	0	0	0	0	0	0	0	0	0	0	0	0	0	0	0	0	1	0	0	0	0	0	0	2	0
genus	447792	Phytobacter	0	0	0	0	0	0	0	0	0	0	0	0	0	0	0	0	0	0	0	0	0	0	0	0	1	0	0	0	0	0	0	0	0	0	1	0
genus	2692382	Gudongella	0	0	0	0	0	0	0	0	0	0	0	0	0	0	0	0	0	0	0	0	1	0	0	0	0	0	0	0	0	0	0	0	0	0	0	0
genus	1348911	Coprobacter	0	0	1	2	3	0	0	0	0	0	0	0	0	1	0	0	1	0	0	0	0	0	0	2	0	1	0	0	0	0	0	0	0	0	0	0
genus	79206	Desulfosporosinus	1	0	1	2	2	1	0	1	0	0	0	0	0	1	1	0	0	4	6	1	1	0	2	0	3	1	1	1	0	0	7	2	0	0	0	3
genus	2692417	Ktedonosporobacter	0	0	0	1	1	1	1	0	0	0	0	1	0	1	0	0	0	0	0	0	0	0	0	0	0	4	0	1	0	0	0	0	0	0	0	0
genus	2815296	Jejubacter	0	0	1	0	0	0	5	0	0	0	0	0	1	0	0	2	0	0	0	0	0	0	0	0	0	0	0	0	0	0	0	0	0	0	0	0
genus	13687	Sphingomonas	3	6	1	5	1	10	5	1	1	4	0	2	3	7	2	8	3	0	2	1	2	1	1	3	0	1	22	1	3	6	3	4	0	7	1	6
genus	46466	Halocella	0	0	0	0	2	0	0	0	0	0	0	1	0	0	0	0	0	3	0	0	0	0	0	0	1	1	0	0	0	0	0	0	0	0	0	0
genus	2717089	Massilistercora	0	0	0	0	0	0	0	0	0	0	2	0	0	0	0	1	0	0	0	0	0	1	0	0	0	0	1	0	0	1	0	0	0	0	0	0
genus	2651578	Thermoanaerosceptrum	0	0	0	0	0	0	0	0	0	0	0	0	0	0	0	0	0	0	0	0	0	0	0	0	1	0	0	0	0	0	0	0	0	0	0	0
genus	1988031	Candidatus Promineofilum	0	0	0	0	0	0	0	0	0	0	0	0	0	0	0	0	1	1	1	0	0	0	1	0	0	1	0	0	0	3	0	0	0	0	0	0
genus	112040	Zobellia	0	0	0	0	0	0	0	0	0	0	0	0	0	0	0	0	0	0	0	0	0	0	0	0	0	0	0	0	1	0	0	0	0	0	0	0
genus	423349	Mucilaginibacter	0	1	0	1	3	0	0	0	1	0	0	0	1	0	1	4	2	3	1	1	0	1	2	2	0	8	0	0	1	1	0	1	1	9	0	0
genus	1643951	Pseudothermotoga	0	0	0	0	0	0	0	0	0	0	0	0	0	0	0	0	0	0	0	1	0	0	0	0	0	0	0	0	0	0	0	0	0	0	0	0
genus	1652133	Halobacteriovorax	0	0	0	1	0	0	1	0	0	0	0	0	0	0	0	0	0	0	0	0	0	0	0	0	0	0	0	0	0	0	0	0	0	0	0	1
genus	79328	Chitinophaga	0	0	1	0	0	0	2	0	0	0	0	0	0	1	0	1	0	0	0	0	0	0	0	0	1	0	0	0	0	0	0	1	0	0	0	0
genus	1005038	Fimbriimonas	0	0	0	0	0	0	0	0	0	0	0	0	0	0	0	0	0	0	1	0	0	0	0	0	0	0	0	1	1	0	0	0	0	0	0	0
genus	2233801	Ahniella	0	0	0	0	0	0	1	0	0	0	0	0	0	0	0	0	0	2	0	0	0	0	0	0	0	0	0	0	0	0	0	0	0	0	0	0
genus	2045416	Oceanihabitans	0	0	0	1	0	0	0	0	0	0	0	0	0	0	0	0	0	0	0	0	0	0	0	0	0	0	0	0	0	0	0	0	0	0	0	0
genus	1193503	Gilliamella	2	0	0	0	0	1	0	0	0	0	0	0	3	0	0	1	0	1	0	1	0	1	0	0	0	0	3	0	2	0	0	0	0	5	2	0
genus	644652	Gordonibacter	0	0	0	0	0	0	0	0	0	0	0	0	1	0	0	0	0	0	0	0	0	0	0	0	0	0	1	0	0	0	0	0	0	0	0	0
genus	1193515	Snodgrassella	0	0	0	0	0	0	0	0	0	0	0	0	0	0	0	0	0	0	0	0	0	0	0	0	0	0	0	0	0	0	0	0	0	2	0	0
genus	1955420	Silicimonas	0	0	0	0	0	0	0	0	1	0	0	0	0	0	0	0	0	0	0	0	0	0	0	0	0	0	0	0	0	0	0	0	0	0	0	0
genus	1955413	Abyssicoccus	1	0	0	0	0	0	1	0	0	0	0	0	0	0	5	0	1	1	1	0	1	0	0	2	13	1	0	1	0	0	2	0	0	0	0	3
genus	2807415	Urbifossiella	0	0	0	0	0	0	0	0	0	0	0	0	0	0	0	0	0	0	0	0	0	0	0	0	0	0	1	0	0	0	0	0	0	0	0	0
genus	1234545	Parasphingopyxis	0	0	0	0	0	0	0	0	0	0	0	1	0	0	0	0	0	0	0	0	0	0	0	0	0	0	0	0	0	0	0	0	0	0	0	0
genus	38501	Blastococcus	0	0	0	1	0	1	0	0	0	1	0	0	0	0	1	0	0	0	0	0	0	1	0	0	0	0	0	2	0	0	0	0	0	0	0	2
genus	292486	Avibacterium	0	0	0	0	0	0	0	0	0	0	0	0	0	0	0	1	0	0	0	0	0	0	0	0	0	0	0	0	0	0	0	0	0	0	0	0
genus	308865	Elizabethkingia	0	0	3	1	2	2	0	0	2	0	0	0	0	1	0	1	0	1	1	2	0	0	1	4	0	0	0	0	0	0	0	0	0	1	0	0
genus	194195	Alysiella	0	0	0	0	0	0	0	0	0	0	0	0	0	0	0	0	0	0	0	1	0	0	0	0	0	0	0	0	0	0	0	0	0	0	0	0
genus	669357	Geminocystis	0	0	0	1	1	0	0	0	0	0	0	0	0	0	0	0	0	0	0	0	0	0	0	0	0	0	0	0	0	0	0	0	0	1	0	0
genus	2004661	Hyphobacterium	0	0	0	0	0	0	0	0	0	0	0	1	0	0	0	0	0	0	0	0	0	0	0	0	0	0	0	0	0	0	0	1	0	0	0	0
genus	423604	Elusimicrobium	0	1	0	0	2	2	0	1	0	0	0	0	1	0	0	0	2	4	1	0	2	1	0	0	0	0	1	1	0	0	1	0	0	0	0	0
genus	153265	Aequorivita	0	0	0	1	0	0	0	0	0	0	0	0	0	0	0	0	0	0	0	0	0	0	0	0	0	0	0	0	0	0	0	0	0	1	0	0
genus	407217	Aquitalea	0	0	0	0	1	0	2	0	0	0	0	0	0	0	0	1	1	0	1	3	0	0	0	1	2	0	0	0	0	0	0	0	0	0	0	1
genus	390846	Echinicola	0	0	0	0	0	0	0	0	0	0	0	0	0	1	0	0	0	0	1	0	0	0	0	0	0	0	0	0	0	0	0	0	0	0	0	0
genus	267986	Owenweeksia	0	0	0	0	0	0	0	0	0	0	0	0	0	0	0	0	0	0	0	0	0	0	0	1	0	0	0	0	0	0	0	0	0	0	0	0
genus	161492	Anaeromyxobacter	0	0	0	2	0	0	0	0	0	1	0	0	1	1	0	1	0	0	0	0	1	0	1	0	0	0	0	0	1	1	2	2	0	0	0	0
genus	2316020	Mediterraneibacter	2	1	0	0	4	0	0	0	0	0	0	2	3	0	0	2	1	0	0	0	0	0	0	0	0	0	0	0	1	0	0	0	0	0	0	0
genus	1677050	Novibacillus	0	1	0	1	0	0	3	0	1	0	0	0	0	1	0	2	0	3	0	0	1	2	1	2	0	2	0	2	0	1	0	0	1	0	0	1
genus	79598	Heliorestis	0	0	0	0	0	0	0	0	0	0	0	0	1	0	0	0	0	0	0	0	0	0	0	0	0	0	0	0	0	0	0	0	0	0	0	0
genus	104204	Streptomonospora	0	0	0	0	0	0	0	0	0	0	0	0	0	0	0	0	0	0	0	0	0	0	0	0	0	0	0	0	0	0	0	0	0	1	0	0
genus	1160973	Auritidibacter	0	2	0	0	0	0	0	0	0	0	0	0	0	0	0	0	0	0	0	0	0	0	0	1	0	0	0	0	0	0	0	0	0	0	0	0
genus	2004797	Luteitalea	0	1	1	0	0	1	0	0	0	0	0	0	0	0	0	0	0	0	0	0	0	0	0	0	1	0	0	0	0	0	0	0	0	0	0	0
genus	55079	Aneurinibacillus	1	1	5	2	2	1	1	0	0	3	0	2	2	1	3	1	2	5	8	0	8	3	2	2	3	3	0	2	0	1	4	1	0	0	0	0
genus	55080	Brevibacillus	1	0	0	1	1	1	0	0	0	0	1	0	1	0	0	0	0	0	0	3	0	0	0	1	1	0	0	3	0	0	1	1	0	1	4	0
genus	456492	Saccharibacillus	0	1	0	0	0	0	0	0	0	0	0	0	0	0	0	0	0	2	1	0	0	2	0	0	0	1	0	2	0	0	2	0	0	1	0	0
genus	46913	Devosia	0	0	0	0	0	0	1	0	0	1	0	0	0	0	2	1	0	0	0	0	0	0	2	0	1	0	0	0	3	0	0	0	0	1	0	1
genus	104264	Cellulophaga	0	0	0	0	0	0	0	0	1	0	0	0	0	0	1	0	0	0	0	0	0	1	0	1	0	0	0	0	0	0	0	0	0	0	0	0
genus	390988	Actinocatenispora	0	0	0	0	0	0	0	1	0	0	0	0	0	0	0	0	0	0	0	0	0	0	0	0	1	0	0	0	0	0	0	0	0	2	0	0
genus	104267	Tenacibaculum	0	0	0	0	1	0	0	0	1	0	0	0	0	0	0	0	1	0	1	1	0	0	1	0	1	0	0	0	0	0	0	1	0	0	0	0
genus	186191	Marinithermus	0	0	0	0	0	0	0	0	0	0	0	0	0	0	0	0	0	0	0	0	0	0	0	0	0	0	0	0	0	0	1	0	0	0	0	0
genus	186188	Xylanimonas	0	0	0	0	0	0	1	0	0	0	0	0	0	0	0	0	1	1	0	0	0	0	0	0	0	0	1	0	0	0	0	0	0	0	0	0
genus	1472344	Basilea	0	0	0	0	0	0	0	0	1	0	0	0	1	0	0	0	0	0	0	0	0	0	1	0	0	2	0	0	0	0	0	0	0	1	0	0
genus	292691	Gramella	0	0	0	0	0	0	0	0	0	0	0	0	0	0	0	0	0	0	0	0	0	0	2	0	0	0	0	0	0	0	0	0	0	0	0	0
genus	767891	Candidatus Puniceispirillum	0	0	0	0	1	0	0	0	0	0	0	0	0	0	0	0	0	0	0	0	0	0	0	0	0	0	0	0	0	0	0	0	0	0	0	0
genus	71655	Brenneria	0	0	0	1	0	0	1	1	0	0	0	1	5	0	1	0	0	0	1	1	0	0	0	0	0	2	1	0	0	0	0	0	0	0	0	0
genus	129001	Syntrophothermus	0	0	0	0	0	0	0	0	0	0	0	0	1	0	0	0	0	0	0	0	0	0	0	0	0	0	0	0	0	0	0	0	0	0	0	0
genus	1906661	Candidatus Gullanella	0	0	0	0	1	0	2	0	0	0	0	0	0	0	0	1	0	0	0	0	0	0	0	0	0	0	0	0	0	0	0	0	0	0	0	0
genus	1906660	Candidatus Mikella	0	0	0	0	0	0	2	0	0	0	0	0	0	0	0	0	0	0	0	0	0	0	0	0	0	0	0	0	0	0	0	0	0	0	0	0
genus	202746	Sulfurimonas	0	0	0	0	0	1	0	0	0	0	0	0	0	0	0	0	0	0	0	0	0	0	0	0	1	0	0	0	0	0	0	0	0	1	0	0
genus	1906657	Candidatus Doolittlea	0	0	0	0	0	0	0	0	0	0	0	1	1	0	0	0	0	0	0	0	0	0	0	0	0	0	0	0	0	0	0	0	0	0	0	0
genus	1906659	Candidatus Hoaglandella	1	0	0	0	1	0	2	0	0	1	0	1	3	0	2	0	0	0	5	1	0	0	0	0	8	20	1	1	0	0	0	0	0	0	0	0
genus	366614	Haematobacter	0	0	0	0	0	0	0	1	0	0	0	0	0	0	0	1	0	0	0	0	0	0	0	0	0	0	0	2	0	0	0	1	0	0	0	0
genus	1546255	Mumia	0	0	0	0	0	0	1	0	0	0	0	0	0	0	0	0	0	0	0	0	0	0	0	0	0	0	0	0	0	0	0	0	0	0	0	0
genus	219181	Ottowia	0	0	0	0	1	1	3	0	1	0	1	0	0	0	0	0	0	0	0	2	0	0	0	0	0	0	0	0	0	0	0	0	0	1	0	0
genus	235572	Candidatus Portiera	1	0	0	0	0	0	10	0	0	0	0	0	0	0	0	1	0	47	0	0	0	0	0	0	0	0	0	0	0	0	0	0	0	0	0	2
genus	227388	Thermodesulfobium	0	1	0	3	1	1	0	0	1	2	0	1	1	0	0	2	0	4	1	0	0	1	0	1	1	1	0	2	1	0	1	0	0	0	0	0
genus	88138	Modestobacter	0	0	0	1	0	0	0	0	0	0	1	0	0	0	0	1	0	0	1	0	0	0	0	0	0	0	0	0	1	1	1	0	0	0	1	0
genus	1775691	Cetia	0	0	0	0	0	0	0	0	0	0	0	0	0	0	0	0	0	0	0	0	0	0	0	0	0	1	0	0	0	0	0	0	0	0	0	0
genus	2766927	Persicimonas	0	0	0	0	0	0	0	0	0	0	0	0	0	0	0	0	1	0	0	0	1	0	0	0	0	1	0	0	0	0	0	0	0	0	0	0
genus	907364	Phytohabitans	0	0	0	1	1	0	0	0	0	0	0	0	0	0	0	0	0	0	0	0	0	0	0	0	0	0	0	0	0	1	0	0	0	0	0	0
genus	456826	Candidatus Cloacimonas	0	0	0	1	0	0	0	0	2	1	0	0	0	0	0	0	0	0	0	0	0	0	2	0	1	0	0	0	0	0	0	0	0	0	0	0
genus	120961	Roseiflexus	0	0	0	0	1	0	0	0	0	0	0	0	0	0	0	0	0	0	0	0	0	0	0	0	0	0	0	0	0	0	0	0	0	0	0	0
genus	1742992	Paenarthrobacter	0	0	0	0	1	0	0	0	0	0	0	0	0	0	0	1	0	0	0	0	0	0	0	0	1	0	0	0	0	0	0	0	0	0	0	0
genus	1742993	Pseudarthrobacter	0	0	0	0	1	0	0	0	0	0	0	0	0	0	0	0	0	0	0	1	0	0	4	0	7	0	0	0	0	0	0	0	0	0	0	1
genus	47251	Leptolyngbya	0	0	0	0	0	0	0	0	0	0	0	0	1	0	0	1	0	0	0	0	0	0	1	0	0	0	1	0	0	0	0	0	0	0	1	0
genus	1742989	Glutamicibacter	0	0	1	1	0	0	1	0	1	0	0	0	0	0	0	0	0	5	0	1	0	0	0	1	1	1	0	0	0	1	0	0	0	0	0	0
genus	202907	Collimonas	0	0	0	0	1	0	0	0	0	0	0	0	0	0	0	0	0	0	1	0	0	0	0	0	0	0	0	0	0	0	1	1	0	0	0	1
genus	1849530	Oblitimonas	0	0	0	1	1	0	0	0	1	2	1	1	1	0	0	3	0	2	0	0	1	0	0	1	7	1	0	1	0	1	3	0	0	0	0	0
genus	2529408	Schaalia	0	0	0	0	0	0	1	0	0	0	0	0	0	0	0	0	0	0	1	3	0	0	0	0	1	1	0	1	0	0	0	1	0	0	0	1
genus	432330	Tumebacillus	0	1	0	1	1	0	1	0	0	1	0	0	0	0	1	0	1	2	3	0	0	2	3	2	0	3	0	0	0	0	1	0	0	0	0	2
genus	2758906	Entomomonas	0	0	1	0	0	1	0	0	0	0	0	0	0	0	0	0	1	0	0	0	0	0	1	0	1	0	0	0	1	0	0	0	0	1	0	0
genus	293088	Martelella	0	0	0	0	0	0	2	0	0	0	1	0	0	0	0	0	0	0	0	0	0	0	0	0	0	0	0	0	0	0	0	0	0	1	0	0
genus	162027	Haliangium	0	0	0	0	0	0	0	0	0	0	0	0	0	0	0	0	0	1	1	0	0	0	0	0	0	0	1	0	2	0	1	1	0	0	0	0
genus	96492	Frigoribacterium	0	0	0	0	0	0	0	0	0	0	0	0	0	0	0	0	0	0	0	0	0	0	0	0	0	0	0	0	0	0	1	0	0	0	0	0
genus	2078948	Epidermidibacterium	0	0	0	0	0	0	0	0	0	1	2	0	0	0	1	0	0	0	0	0	0	1	0	0	1	0	0	0	0	0	2	0	0	0	0	0
genus	178440	Opitutus	0	0	0	0	0	0	0	0	0	0	0	0	0	0	0	0	0	0	0	0	0	0	0	0	0	0	0	0	0	1	0	1	0	0	0	0
genus	309512	Dinoroseobacter	0	0	0	0	1	0	0	0	0	0	0	0	0	0	0	0	0	0	0	0	0	0	0	0	0	0	0	0	0	0	1	0	0	0	0	0
genus	186650	Microvirga	0	0	0	0	0	0	0	0	0	0	0	0	0	0	0	0	0	0	0	0	0	0	0	0	0	0	0	0	0	0	0	0	0	0	1	0
genus	334107	Conchiformibius	0	1	3	0	0	1	0	2	0	0	0	0	1	0	1	0	1	0	0	0	1	0	0	1	1	3	1	1	0	0	3	0	0	2	0	1
genus	178469	Arenibacter	0	0	0	0	0	0	0	0	0	0	0	0	0	0	0	0	0	0	0	0	0	1	0	0	0	0	0	0	0	1	0	1	0	0	0	0
genus	743714	Orbus	0	0	0	0	0	0	0	0	0	0	0	0	0	0	0	0	0	2	1	0	1	0	0	0	0	0	0	0	0	0	0	1	0	0	0	0
genus	129337	Geobacillus	0	6	1	1	9	5	1	1	1	1	0	3	2	1	4	0	1	7	7	2	6	3	2	1	1	2	0	3	0	3	5	1	0	3	1	1
genus	47420	Hydrogenophaga	0	1	0	0	1	0	1	2	0	0	0	0	0	1	1	0	0	1	0	0	0	0	0	0	1	0	1	0	0	0	2	0	0	58	1	0
genus	1964366	Nissabacter	0	0	0	0	0	0	0	0	0	0	0	0	0	0	1	0	0	0	0	0	0	0	0	0	0	1	0	0	0	0	0	0	0	0	0	0
genus	1612157	Pararhodospirillum	0	0	0	0	0	0	0	0	0	0	0	0	0	0	0	0	0	0	0	0	0	0	0	0	0	0	0	0	0	0	0	0	0	1	0	0
genus	1505663	Erysipelatoclostridium	1	0	0	0	0	0	0	0	0	0	0	0	1	0	0	0	0	0	0	0	0	0	0	0	0	0	0	0	0	1	0	1	0	0	0	0
genus	2742598	Limosilactobacillus	8	120	172	56	39	94	145	41	123	92	111	72	81	49	99	33	262	385	138	21	13	186	167	132	219	138	16	71	24	71	83	59	26	19	12	116
genus	235888	Salinibacterium	0	0	0	0	0	0	1	0	0	0	0	0	0	0	0	0	1	0	0	0	0	0	1	0	0	0	1	1	0	0	0	0	1	1	1	1
genus	162171	Magnetococcus	0	0	0	0	0	0	0	0	0	0	0	0	0	0	0	0	0	0	0	1	0	0	0	0	0	0	0	0	0	0	0	0	0	0	0	0
genus	203133	Propionimicrobium	0	0	0	0	0	0	0	0	0	0	0	0	1	0	0	0	0	0	0	0	0	0	0	0	0	0	0	0	0	0	0	0	0	0	0	0
genus	252301	Oceanicola	0	0	1	0	0	0	0	0	0	0	0	0	0	0	0	0	0	0	0	0	0	0	0	0	0	0	0	0	0	0	0	0	0	0	0	0
genus	2005386	Arabia	0	2	1	2	4	0	2	1	0	0	0	1	0	0	0	0	2	1	1	2	0	1	0	2	1	1	0	3	3	2	0	0	0	2	0	2
genus	1505664	Gottschalkia	0	0	0	0	0	0	0	0	0	0	0	0	0	0	0	0	0	0	0	0	0	0	0	0	0	0	0	0	0	0	0	1	0	0	0	0
genus	1522056	Flaviflexus	0	1	0	0	0	0	0	0	0	0	0	0	0	0	0	0	0	0	1	0	0	1	0	0	0	0	0	0	0	0	0	0	0	0	0	0
genus	1653176	Cereibacter	0	0	0	0	1	0	1	0	0	0	0	1	0	0	0	1	0	0	0	0	1	0	0	0	1	0	0	0	0	1	0	0	0	1	0	0
genus	1653174	Actinotignum	0	0	0	0	0	0	0	0	0	0	0	0	0	0	0	0	0	0	3	0	1	0	0	0	2	0	0	0	0	0	0	0	0	0	0	0
genus	285107	Thioclava	1	0	0	0	0	0	0	0	0	0	0	0	0	0	0	0	0	0	0	0	0	0	0	0	0	0	0	0	0	0	0	0	0	1	0	0
genus	1849822	Paraclostridium	0	0	0	0	0	0	0	1	0	0	0	0	0	0	0	0	0	2	0	0	0	0	0	0	0	0	0	0	0	0	0	0	0	0	0	0
genus	252356	Maribacter	0	0	0	0	0	0	1	0	0	0	0	0	0	0	0	0	0	0	0	0	0	0	0	0	0	0	0	0	0	0	0	0	0	0	0	0
genus	2767353	Lancefieldella	0	0	0	0	0	1	0	0	0	0	0	0	0	0	0	0	0	0	0	0	0	0	0	0	1	0	0	0	0	0	0	0	0	0	0	0
genus	2767358	Mycoplasmopsis	2	2	1	0	1	5	0	5	0	0	0	0	0	0	0	0	4	5	127	283	1	24	4	206	2	1	1	16	1205	96	5	0	0	0	0	2
genus	1579506	Roseimaritima	0	0	0	0	0	0	1	0	0	0	0	0	0	0	0	0	0	0	0	0	0	0	0	0	0	0	0	0	0	0	0	0	0	0	0	0
genus	72173	Citromicrobium	0	0	0	0	0	0	0	0	0	0	0	0	0	0	0	0	0	0	0	0	0	0	0	1	0	0	0	0	0	0	0	0	0	0	0	1
genus	162291	Planomicrobium	0	0	0	0	0	0	0	0	0	0	0	1	0	0	0	0	0	0	0	0	0	0	0	0	0	0	0	0	0	1	0	0	0	0	0	0
genus	162289	Peptoniphilus	0	0	0	0	0	0	1	0	1	0	0	0	0	0	0	0	0	1	0	0	0	0	0	23	1	0	0	0	0	0	0	0	0	0	0	0
genus	2767327	Fannyhessea	0	4	0	5	0	4	3	1	0	1	0	0	0	0	0	0	0	1	4	1	26	1	4	1	1	0	0	1	2	0	3	1	0	0	0	2
genus	1849828	Paeniclostridium	0	0	0	0	0	0	0	0	0	0	0	0	0	0	0	0	0	0	0	0	0	0	0	0	0	0	1	0	0	0	0	0	0	0	0	0
genus	375288	Parabacteroides	0	0	0	0	0	0	0	0	0	0	0	0	1	0	0	0	0	0	0	0	0	0	0	0	0	0	0	0	0	0	0	1	0	0	0	0
genus	940557	Granulicella	0	0	1	0	0	0	0	1	0	0	0	0	0	0	0	1	3	0	0	1	0	0	0	0	1	0	0	0	1	0	0	0	0	0	0	1
genus	154116	Georgenia	0	0	0	0	0	0	0	0	0	0	0	0	0	0	0	0	0	0	0	0	0	0	0	0	0	0	0	0	1	0	0	0	0	1	0	1
genus	1284657	Planktomarina	0	1	0	0	1	0	0	0	0	0	0	0	0	0	0	0	0	0	0	0	0	0	0	0	0	0	0	0	0	0	0	0	0	0	0	0
genus	47670	Lautropia	0	0	0	0	0	1	1	0	0	0	0	0	0	1	0	0	0	0	0	0	0	0	0	0	0	0	0	0	0	0	0	1	0	0	0	0
genus	1808977	Candidatus Methylospira	0	0	0	0	0	0	0	0	0	0	0	0	0	0	1	0	0	0	0	0	0	0	2	0	0	0	1	0	0	0	0	0	0	0	0	0
genus	1301080	Candidatus Nasuia	0	0	0	0	0	0	0	0	0	0	0	0	0	0	0	0	1	0	0	0	0	0	0	0	1	0	0	0	0	0	0	0	0	0	0	0
genus	1079922	Commensalibacter	0	0	0	0	0	0	0	0	0	0	0	0	0	0	0	0	0	0	0	0	1	0	1	0	0	0	1	0	0	0	0	0	0	0	0	1
genus	1981050	Phoenicibacter	0	0	0	0	0	0	0	0	0	0	0	0	0	0	0	1	0	1	0	0	0	0	0	0	0	0	0	0	0	0	0	0	0	0	0	0
genus	170610	Halomicronema	0	0	0	0	0	0	0	0	0	0	0	0	0	0	0	0	0	0	0	0	0	0	0	0	0	0	0	0	0	0	0	0	0	1	0	0
genus	383614	Brasilonema	0	0	0	0	0	0	0	0	0	0	0	0	0	0	0	0	1	0	0	0	0	1	0	0	0	0	0	0	0	0	0	0	0	0	0	0
genus	227979	Jeotgalicoccus	0	0	0	1	4	0	0	1	0	0	0	0	0	0	4	0	0	12	0	0	0	1	1	0	1	1	2	1	1	1	2	0	0	0	0	0
genus	64159	Desulfurobacterium	0	0	1	0	0	0	0	0	0	0	0	0	0	0	0	0	0	0	0	0	0	0	0	0	0	0	0	0	0	0	0	0	0	0	0	0
genus	55968	Leucobacter	0	0	0	0	0	0	0	0	0	0	0	0	0	0	0	0	0	0	0	0	0	0	0	0	0	0	0	1	0	2	1	1	0	1	0	2
genus	326319	Dokdonia	0	0	1	0	0	0	0	0	0	0	0	0	0	0	0	0	0	0	0	1	0	0	0	0	1	0	0	0	0	0	0	0	0	0	1	0
genus	875170	Celeribacter	0	0	1	1	0	1	1	0	0	0	0	0	0	0	0	0	0	0	0	5	0	0	1	0	0	0	0	0	0	0	1	0	0	0	0	0
genus	367298	Phycicoccus	0	1	0	0	0	0	0	0	0	0	0	0	0	0	0	0	0	0	0	0	0	0	1	0	0	0	0	0	1	0	0	0	0	0	0	1
genus	318147	Paucibacter	0	0	0	1	1	0	2	0	0	0	0	0	0	1	0	0	0	1	0	0	0	0	0	0	0	0	0	1	0	0	1	0	0	1	0	0
genus	178898	Carboxydocella	0	0	0	0	0	0	0	0	0	0	0	0	0	0	0	0	0	0	0	0	0	0	0	0	0	0	0	0	0	1	0	0	0	0	0	0
genus	39643	Sorangium	0	0	3	0	0	0	0	0	0	0	0	0	0	0	0	0	0	0	0	0	0	0	0	0	6	0	0	0	0	0	0	1	0	0	0	0
genus	2800373	Priestia	3	4	1	5	8	2	3	0	4	2	0	0	1	1	3	1	3	6	4	0	3	2	3	3	5	0	38	50	35	1	9	2	3	0	1	1
genus	596707	Sinomonas	0	0	0	0	0	0	0	0	0	0	0	0	0	0	0	0	0	0	1	1	0	0	0	1	0	0	0	1	0	0	0	0	0	0	0	0
genus	187144	Caldithrix	0	0	0	0	0	0	0	0	0	0	0	1	0	0	0	0	0	0	0	0	0	0	0	0	0	0	0	0	0	0	0	0	0	0	0	0
genus	97050	Ruegeria	0	0	0	0	0	0	0	0	0	0	0	0	0	0	0	0	0	0	0	0	0	0	0	0	0	0	0	1	0	0	0	0	0	0	0	0
genus	670486	Dehalogenimonas	0	0	0	0	0	0	0	0	0	0	0	0	0	0	0	1	0	0	0	0	0	0	0	0	0	0	0	0	0	0	0	0	0	0	0	0
genus	56112	Dehalobacter	0	0	0	1	2	0	0	0	0	0	0	1	0	0	0	0	0	1	0	0	0	0	0	0	1	0	0	0	0	0	0	0	0	0	0	0
genus	1882917	Pajaroellobacter	0	0	0	0	0	0	0	0	0	0	0	1	0	0	0	0	0	1	0	0	0	0	0	0	0	0	0	0	0	0	0	0	0	0	0	0
genus	670516	Mycobacteroides	0	0	0	0	0	0	1	0	0	0	0	0	0	0	0	0	0	0	0	0	0	0	0	0	0	0	0	0	0	0	0	0	0	0	0	1
genus	1751872	Lacimicrobium	0	0	0	0	0	0	0	0	0	0	0	0	0	0	1	0	0	0	0	0	0	0	0	0	0	0	0	0	0	0	0	0	0	0	0	0
genus	2816884	Qingshengfaniella	0	0	0	0	0	0	0	0	0	0	0	0	0	0	0	0	0	0	0	0	0	0	0	0	0	0	0	0	0	0	0	1	0	0	0	0
genus	1637257	Mageeibacillus	0	0	0	1	0	0	0	0	0	0	1	0	0	0	0	0	0	0	0	0	0	0	0	0	0	0	0	0	0	0	1	0	0	0	0	0
genus	2726810	Scandinavium	0	0	0	0	1	0	3	0	0	0	0	2	0	0	0	0	0	0	0	1	0	0	0	0	0	0	0	0	0	0	0	0	0	1	0	0
genus	2767842	Lactiplantibacillus	27	377	923	248	220	625	268	226	282	231	313	240	340	270	255	43	675	536	34	16	30	626	38	287	1354	535	39	146	67	330	354	28	107	3	22	390
genus	269260	Nitratifractor	0	0	1	0	0	0	0	0	0	0	0	0	0	0	0	0	0	0	0	0	0	0	0	0	0	0	0	0	0	0	0	0	0	0	0	0
genus	48073	Microbulbifer	0	0	0	0	0	0	0	0	0	0	0	0	1	0	0	0	0	0	1	0	0	0	0	0	0	0	0	0	1	0	0	0	0	3	0	0
genus	48075	Marinobacterium	0	0	0	0	0	0	0	0	0	0	0	0	0	0	0	0	0	0	0	0	0	1	0	0	0	0	0	0	0	0	0	0	0	0	0	0
genus	269258	Nitratiruptor	0	0	0	0	0	0	0	0	0	0	0	0	0	0	0	0	0	1	2	0	0	0	0	0	0	0	0	0	0	0	0	0	0	0	0	0
genus	2685927	Tardibacter	0	0	0	0	0	0	1	0	0	0	0	0	0	0	0	0	0	0	0	0	0	0	0	0	0	0	0	0	0	0	0	0	0	0	0	0
genus	1055688	Sandaracinus	0	0	0	0	0	0	0	0	0	0	0	0	0	1	0	0	0	0	0	0	0	0	0	0	0	0	0	0	0	0	0	0	0	0	0	0
genus	244698	Gillisia	0	0	0	0	0	0	0	0	0	0	0	0	0	0	0	0	0	0	0	0	0	0	0	0	0	0	0	0	0	0	0	0	0	2	0	0
genus	351195	Salimicrobium	0	0	0	0	0	0	0	0	0	0	0	0	0	0	0	0	0	0	0	0	0	0	0	0	0	0	0	0	0	0	0	0	0	1	0	0
genus	80865	Delftia	0	0	1	0	1	0	4	1	0	0	0	2	2	0	3	0	0	0	0	0	0	0	0	1	0	3	0	2	0	7	0	2	0	3	0	3
genus	359407	Methylotenera	0	0	0	0	0	0	1	0	0	0	0	0	0	0	0	0	0	0	0	0	0	0	0	0	0	0	1	0	0	0	0	0	0	0	0	0
genus	171003	Caloranaerobacter	0	0	0	1	0	0	0	0	0	0	0	0	0	0	0	0	0	0	0	0	0	0	0	0	0	0	0	0	0	0	0	0	0	0	0	0
genus	2685905	Salicibibacter	0	0	0	0	0	0	0	0	0	1	0	1	1	0	1	0	1	2	0	0	2	1	1	1	1	1	0	0	0	0	0	0	0	0	0	0
genus	39948	Dialister	0	5	5	5	4	2	0	0	0	0	2	4	3	0	5	1	3	7	8	4	22	3	15	0	11	2	0	3	0	0	6	0	0	0	1	1
genus	2759736	Lacticaseibacillus	6	69	92	29	29	90	43	14	111	92	403	47	58	31	76	16	813	145	31	4	12	339	31	1230	310	120	8	40	11	97	43	53	70	4	5	61
genus	203804	Candidatus Blochmannia	0	0	0	0	0	0	4	0	0	0	0	0	2	0	0	1	0	1	0	0	0	0	0	0	1	1	1	0	0	0	0	2	1	0	0	0
genus	2767882	Furfurilactobacillus	1	2	26	5	4	7	7	5	7	8	16	5	2	6	5	0	36	12	4	3	4	9	4	5	16	34	0	3	0	3	5	0	3	0	0	15
genus	2767881	Fructilactobacillus	26	256	214	147	76	209	49	30	79	49	122	346	362	33	130	23	168	430	132	60	14	272	82	89	273	117	30	162	28	74	113	471	21	4	4	100
genus	2767886	Levilactobacillus	50	82	602	52	44	146	642	110	314	283	716	36	69	388	255	19	2301	247	24	100	9	551	55	239	449	943	20	35	15	119	213	143	426	5	2	1157
genus	2767887	Ligilactobacillus	8	227	29	895	16	147	89	14	23	17	16	16	20	15	395	4	211	1366	2766	390	2723	83	1484	89	1769	26	19	23	11	14	559	11	4	279	3	254
genus	252965	Mahella	0	0	0	0	0	0	0	0	0	0	0	0	0	0	0	0	0	0	0	0	0	0	0	0	0	0	0	0	0	0	0	0	0	0	0	1
genus	2767884	Lapidilactobacillus	6	70	115	34	5	64	11	7	13	13	14	28	20	16	31	5	43	69	40	4	28	66	20	77	51	31	13	37	1	9	55	3	4	0	0	35
genus	56358	Sandaracinobacter	0	1	0	0	0	0	0	0	0	0	0	0	0	0	0	0	0	0	1	0	0	0	0	0	0	0	0	0	0	0	0	0	0	0	0	0
genus	2767885	Latilactobacillus	2	27	87	24	19	26	48	11	250	235	25	8	29	22	31	218	52	3489	4	1	0	31	4	26	140	49	12	81	41	83	49	5	22	1	2	34
genus	2767874	Acetilactobacillus	0	33	74	20	17	31	34	11	26	16	24	19	24	17	22	3	41	81	17	7	6	39	14	23	72	41	5	17	2	32	33	8	8	2	2	35
genus	2767878	Bombilactobacillus	0	8	3	4	2	2	1	0	0	1	2	4	6	0	6	3	13	13	2	2	1	9	7	7	4	6	4	2	1	2	1	1	3	0	0	2
genus	2767879	Companilactobacillus	1219	7789	3785	4921	26	6036	379	107	1208	1183	377	7011	7842	701	4868	327	2368	9722	2600	2382	322	10187	6849	5059	4052	369	1081	7372	393	3523	2141	8126	395	89	7	1875
genus	228398	Streptacidiphilus	0	0	0	0	0	0	0	0	0	0	0	0	0	0	0	0	0	0	0	1	0	0	0	0	1	0	0	0	0	0	0	0	0	0	0	0
genus	2767876	Amylolactobacillus	7	11	21	19	1	8	2	1	2	0	2	3	2	3	14	0	11	15	27	5	5	10	46	5	14	7	1	15	1	1	48	0	1	0	0	5
genus	2767877	Apilactobacillus	0	1	22	2	6	13	9	4	2	10	10	3	6	11	4	0	17	15	1	0	0	12	1	2	26	18	2	3	0	7	35	1	0	0	0	14
genus	2767890	Paucilactobacillus	0	10	10	1	4	52	5	1	3	10	4	3	5	2	2	0	12	9	1	2	0	6	7	293	12	7	0	5	1	3	3	2	1	0	0	7
genus	2767891	Schleiferilactobacillus	7	60	72	42	8	42	22	15	12	14	16	33	29	25	38	2	72	56	26	10	19	81	49	54	79	39	6	82	8	17	20	87	2	2	1	25
genus	2767888	Liquorilactobacillus	1	26	6	15	16	5	44	39	7	8	2	0	3	5	17	55	15	118	3	0	6	8	2	3	51	10	1	15	0	1	21	0	2	0	2	15
genus	72763	Tessaracoccus	0	0	1	0	0	0	0	0	2	1	0	0	0	0	0	1	0	1	0	1	0	0	0	1	0	0	0	1	0	0	0	0	0	0	0	0
genus	2767889	Loigolactobacillus	1	15	48	9	6	20	405	16	173	151	14	35	42	24	24	9	896	414	22	3	31	144	26	19	585	50	5	28	58	11	28	3	41	3	4	23
genus	2767892	Secundilactobacillus	1	19	14	20	4	19	9	3	251	246	7	19	29	5	10	10	18	30	11	5	2	14	12	19	25	14	3	11	2	7	5	14	9	0	1	9
genus	2767893	Lentilactobacillus	5	18	2136	8	24	57	129	17	23	23	101	10	16	21	67	4	580	65	13	6	3	71	21	717	578	602	4	101	6	24	151	14	8	0	4	72
genus	490567	Arenimonas	0	0	0	0	0	0	0	0	0	0	0	0	0	0	0	0	0	0	0	0	0	0	0	0	0	0	0	0	0	0	0	0	0	0	1	0
genus	2808942	Fluviibacter	0	0	0	0	0	1	0	0	0	0	0	0	0	0	0	0	0	0	0	0	0	0	0	0	0	1	0	0	0	0	0	0	0	42	0	0
genus	572511	Blautia	1	5	5	2	6	5	2	0	2	1	5	5	9	1	9	5	5	15	5	0	4	6	5	5	11	5	3	5	2	5	2	2	1	0	0	2
genus	2817139	Weizmannia	3	23	7	15	18	10	9	4	15	5	2	21	31	4	13	5	4	73	9	9	3	37	16	30	14	32	5	23	6	15	16	9	10	1	7	20
genus	187492	Thalassolituus	0	0	0	0	0	0	0	0	0	0	0	0	1	0	0	0	1	0	0	0	0	0	0	0	0	1	0	0	0	0	0	0	0	0	0	0
genus	392332	Geoalkalibacter	0	0	0	0	0	0	0	0	0	0	0	0	0	0	0	0	0	0	0	0	0	0	0	0	0	1	0	0	0	0	0	0	0	0	0	0
genus	416916	Aggregatibacter	0	0	0	0	1	0	3	0	0	0	0	0	0	0	1	1	0	0	0	0	0	0	0	0	2	0	0	0	0	0	0	0	0	0	0	0
genus	1866885	Mycolicibacterium	0	0	0	0	1	3	1	1	0	0	1	1	0	0	0	2	0	1	0	4	0	0	0	0	2	0	2	0	3	1	3	1	0	1	0	1
genus	367771	Marinovum	0	0	0	0	0	0	0	0	0	1	0	0	0	0	0	0	0	0	0	0	0	0	0	0	0	0	0	0	0	0	0	0	0	0	0	0
genus	236752	Fastidiosipila	0	0	0	0	0	0	0	0	0	0	0	0	0	0	0	1	0	0	0	0	0	0	0	1	0	0	0	0	0	1	0	0	0	0	0	0
genus	556257	Pseudolabrys	0	0	0	0	0	0	0	0	0	0	0	0	1	0	0	0	0	0	1	0	0	0	0	0	0	0	0	0	0	1	0	0	0	0	0	0
genus	1506553	Lachnoclostridium	1	0	1	0	1	0	0	0	0	0	0	0	5	0	0	2	0	2	0	0	0	0	0	2	3	0	5	26	0	0	1	0	0	2	0	1
genus	31988	Aminobacter	0	0	0	0	0	0	1	0	0	0	0	0	0	0	0	0	0	1	0	0	0	0	0	0	0	0	0	0	0	0	0	1	0	0	1	0
genus	1129704	Kyrpidia	0	0	0	0	0	0	0	1	0	0	0	0	0	0	0	0	0	0	0	0	0	0	0	0	0	0	0	0	0	0	0	0	0	0	0	0
genus	400634	Lysinibacillus	3	6	5	3	11	1	1	3	2	1	3	7	5	3	7	2	10	20	27	2	15	5	7	1	6	5	3	6	0	2	11	7	1	0	3	3
genus	1481960	Peptoclostridium	0	0	0	0	0	0	0	0	0	0	0	0	0	0	0	0	1	0	0	0	0	0	0	0	0	0	0	0	0	0	0	0	0	0	0	0
genus	204037	Dickeya	0	0	2	3	1	0	8	0	1	0	0	1	5	0	3	1	0	0	2	2	0	0	1	0	2	2	0	1	2	1	0	0	1	8	0	0
genus	32008	Burkholderia	0	1	3	2	2	2	3	1	5	1	0	2	0	0	0	2	2	4	4	4	1	1	3	1	3	1	2	25	5	1	2	3	3	3	1	0
genus	32012	Thiomonas	0	0	0	0	0	1	0	0	0	0	0	0	0	0	0	0	0	0	0	0	0	0	0	0	0	0	0	0	0	0	0	0	0	0	0	0
genus	32014	Iodobacter	0	0	0	0	0	0	0	0	0	0	0	0	0	0	0	0	0	0	0	0	0	0	0	0	1	0	0	0	0	0	0	0	0	0	0	0
genus	40222	Methylophaga	0	0	0	0	0	0	0	0	1	0	0	0	0	0	0	0	0	0	0	1	0	0	0	0	0	0	0	0	0	0	0	0	0	0	0	0
genus	458032	Chloracidobacterium	0	0	0	0	0	0	0	0	0	0	0	0	0	0	0	0	0	0	1	0	0	0	0	0	0	0	0	0	0	0	0	0	0	0	0	0
genus	2743582	Peptacetobacter	0	0	0	0	0	0	0	0	0	0	0	0	0	0	0	0	0	0	0	0	0	0	0	0	0	0	0	0	0	0	0	0	1	0	0	0
genus	1137960	Allokutzneria	0	0	0	0	0	0	0	0	0	0	0	0	0	0	0	1	0	0	1	0	0	0	0	0	0	0	0	0	0	1	0	0	0	0	0	0
genus	89404	Glaciecola	0	0	0	0	0	0	0	0	0	0	0	0	0	0	0	7	0	0	0	0	0	0	0	0	0	0	0	0	0	0	0	0	0	0	0	0
genus	908623	Euzebya	0	0	0	0	0	0	0	0	0	0	0	0	0	0	0	0	0	0	1	0	0	0	1	0	0	0	0	0	0	0	0	0	0	0	0	1
genus	32067	Leptotrichia	0	4	2	1	0	1	3	0	1	0	2	0	0	0	1	1	1	6	0	0	0	3	1	4	4	0	2	0	0	0	1	0	0	1	0	4
genus	73029	Dechloromonas	0	0	0	0	1	0	0	0	0	0	0	0	0	0	0	0	0	0	0	0	0	0	0	0	0	0	0	0	0	0	0	0	0	0	0	0
genus	32068	Sebaldella	0	0	0	0	0	0	0	0	1	0	0	0	0	0	0	0	0	0	0	0	0	0	0	0	0	0	0	1	0	0	0	0	0	0	0	0
genus	515417	Amphritea	0	0	0	0	1	0	0	0	0	0	0	0	0	0	1	1	3	1	0	0	2	1	2	0	1	0	0	0	0	0	0	2	0	0	1	0
genus	146784	Bacteriovorax	0	0	0	0	0	0	0	0	0	0	0	0	0	0	0	0	0	0	0	0	0	0	0	0	0	0	0	0	0	0	0	0	0	0	1	0
genus	146785	Thermosynechococcus	0	0	0	0	0	0	0	0	0	0	0	0	0	0	0	0	0	0	0	0	0	0	0	0	0	0	0	0	0	0	0	0	0	11	0	0
genus	195950	Tannerella	0	0	0	0	1	0	0	0	0	0	0	0	0	0	0	0	0	0	0	0	0	0	0	0	0	0	0	0	0	0	0	0	0	0	0	0
genus	40323	Stenotrophomonas	6	3	0	1	1	1	3	1	2	2	0	2	5	4	11	4	0	1	0	1	1	6	1	0	1	2	8	2	1	6	3	0	0	10	1	6
genus	302485	Phaeobacter	0	0	0	0	0	0	1	0	0	0	0	0	0	0	0	1	0	0	0	0	0	0	0	0	0	0	0	0	0	0	0	0	0	1	0	1
genus	2661818	Saliniradius	0	0	0	0	0	0	0	0	0	0	0	1	0	0	0	0	0	0	0	0	0	1	2	0	0	0	0	0	0	0	1	0	0	0	0	0
genus	286104	Winogradskyella	0	0	0	0	1	0	1	0	1	0	0	0	0	0	1	0	0	1	0	0	0	0	1	0	1	0	0	1	1	0	0	0	0	1	0	0
genus	122277	Pectobacterium	0	5	0	0	4	0	5	2	0	1	0	2	2	0	3	0	0	0	1	3	0	0	1	0	9	3	1	0	0	0	0	0	0	4	0	0
genus	171436	Tistrella	0	0	0	0	0	0	0	0	0	0	0	0	0	0	0	0	0	0	0	0	0	0	0	0	0	1	0	0	0	0	0	0	0	0	0	0
genus	32199	Buchnera <enterobacteria>	0	1	0	2	0	0	7	0	0	0	0	2	2	0	5	2	0	2	3	5	1	0	0	0	6	3	0	0	0	0	1	0	0	1	0	0
genus	32207	Rothia <high GC Gram+>	0	74	4	16	0	3	1	1	1	1	26	0	4	7	0	6	2	4	97	3	8	16	46	50	13	15	1	38	17	48	5	1	10	0	1	32
genus	2719231	Lacrimispora	2	0	1	0	0	0	0	0	0	0	0	0	0	0	0	0	0	0	0	0	0	0	0	1	0	1	2	0	0	0	0	0	0	0	0	0
genus	2039240	Anaerotignum	0	0	0	0	0	0	0	0	0	0	0	0	0	0	0	0	0	0	1	0	0	0	0	0	0	0	2	0	0	0	0	0	0	0	0	0
genus	196080	Terasakiella	0	0	0	0	0	0	0	0	0	0	0	1	0	0	0	0	0	0	0	0	0	1	0	0	0	0	0	0	0	0	0	0	0	0	0	0
genus	327159	Candidatus Accumulibacter	0	0	0	0	0	0	0	0	0	0	0	0	0	0	0	0	1	0	0	0	0	0	0	0	0	0	0	0	0	0	0	0	0	0	0	1
genus	146937	Azospira	0	0	1	2	0	1	0	0	0	0	0	0	0	0	0	0	0	1	0	0	0	0	0	0	0	0	0	0	0	0	0	0	0	0	0	0
genus	204286	Cobetia	0	0	0	0	0	0	9	1	0	0	0	0	0	4	2	2	0	1	46	0	0	0	0	1	0	0	2	9	3	5	3	0	0	0	0	1
genus	32257	Kingella <b-proteobacteria>	0	1	0	0	0	0	2	0	1	0	0	0	0	0	0	0	1	1	0	2	0	0	0	2	1	0	0	2	0	2	0	1	0	0	0	1
genus	1621534	Paraglaciecola	0	0	0	1	0	0	4	0	0	0	0	0	0	0	0	1	0	0	0	0	0	0	0	0	2	0	0	0	0	0	1	0	0	1	0	0
genus	990721	Christensenella	1	0	0	0	0	0	0	0	0	0	0	0	0	0	0	1	0	0	0	0	0	0	0	1	0	0	1	0	0	1	0	0	0	1	0	0
genus	1195526	Gryllotalpicola	0	0	0	0	0	0	0	0	0	0	0	0	0	0	0	0	0	0	0	0	0	0	0	0	0	0	0	0	0	0	0	0	0	0	0	1
genus	65047	Mitsuaria	0	0	0	0	0	0	2	0	0	0	0	0	0	0	0	0	0	0	0	0	0	0	0	0	0	0	0	0	0	1	0	0	0	0	0	0
genus	335405	Sphingosinicella	0	0	0	0	0	0	0	0	0	0	0	0	0	0	0	0	0	0	0	0	0	0	0	0	0	1	0	0	0	0	0	0	1	0	0	0
genus	1769008	Anoxybacter	0	1	0	0	0	0	0	0	0	0	0	1	0	0	0	0	0	0	0	0	0	0	0	1	0	0	0	0	0	0	0	0	0	0	0	0
genus	1769012	Arachidicoccus	0	0	0	0	0	0	0	0	0	0	0	0	0	0	0	0	0	0	0	0	0	0	0	0	0	0	0	0	0	0	0	0	0	1	0	0
genus	81461	Thermanaerovibrio	0	0	1	0	0	0	1	0	0	0	0	0	0	0	0	0	0	0	0	0	0	0	0	0	0	0	0	0	0	0	0	0	0	0	0	0
genus	81466	Aminobacterium	0	0	0	0	0	0	0	0	0	0	0	0	0	0	0	0	0	1	0	0	0	0	0	0	0	0	0	0	0	0	0	0	0	0	0	0
genus	48736	Ralstonia	11	36	5	8	11	9	3	2	1	12	3	4	9	12	6	3	3	10	4	1	3	3	2	4	6	7	11	4	5	3	7	7	2	15	2	5
genus	40544	Sutterella	0	0	0	0	0	0	0	0	0	0	0	0	0	0	0	0	0	0	0	0	0	0	0	1	0	0	0	0	0	0	0	0	0	0	0	0
genus	40566	Actinosynnema	0	0	0	0	0	0	0	0	0	0	0	1	0	1	0	0	0	1	0	0	0	0	0	0	0	0	0	0	0	0	0	0	0	0	0	0
genus	2719313	Enterocloster	0	0	0	0	0	0	0	0	0	0	0	0	0	0	0	0	0	0	0	0	0	0	0	0	0	0	1	0	0	0	0	1	0	0	0	0
genus	147067	Thermobispora	0	0	0	0	0	0	0	0	0	0	0	0	0	0	0	0	0	1	3	0	0	0	0	0	1	0	0	0	0	0	1	0	0	0	0	0
genus	1679002	Candidatus Methylopumilus	0	0	0	0	0	0	1	0	0	0	0	0	0	0	0	0	0	0	0	0	0	1	0	0	0	0	0	0	0	0	0	0	0	0	0	0
genus	908935	Yimella	0	0	0	0	0	0	2	0	0	0	0	0	0	0	0	0	0	0	0	0	0	0	0	0	1	0	0	0	0	0	0	0	0	0	0	0
genus	376469	Olivibacter	0	0	0	0	0	0	0	0	0	0	0	0	0	0	0	0	0	0	0	1	0	0	0	0	0	0	0	0	0	0	0	0	0	0	0	0
genus	204447	Skermanella	0	0	0	0	1	0	0	0	1	0	0	0	0	0	0	0	0	0	0	0	0	0	0	0	0	0	0	0	0	0	0	0	0	0	0	0
genus	376488	Halotalea	0	0	0	0	0	0	0	0	0	0	0	0	0	0	0	1	0	0	0	0	0	0	0	0	0	0	0	0	0	1	0	0	0	0	0	0
genus	204476	Labrys <a-proteobacteria>	0	0	0	0	0	0	0	0	0	0	0	0	0	0	1	0	0	0	0	0	0	0	0	0	0	0	1	0	0	0	0	0	0	2	1	0
genus	261827	Algibacter	0	0	0	0	0	1	0	0	0	0	0	0	0	0	0	0	0	0	1	0	0	0	1	0	0	1	0	0	0	0	0	0	0	0	0	0
genus	2055880	Pseudescherichia	3	6	0	0	0	0	0	1	0	0	0	0	1	0	0	1	0	0	0	3	0	0	3	0	4	0	0	0	0	0	0	0	0	3	0	0
genus	2055876	Metakosakonia	0	0	0	0	0	0	0	0	0	0	0	1	0	0	0	0	0	0	0	0	0	0	0	0	0	0	0	0	0	0	0	0	0	0	0	0
genus	409304	Candidatus Ishikawaella	0	1	0	0	2	0	3	0	0	0	0	1	0	0	0	1	0	1	0	0	0	1	0	0	0	0	0	0	0	0	0	0	0	1	0	0
genus	1097466	Defluviimonas	0	0	0	0	0	1	0	0	0	0	0	0	0	0	0	0	0	0	0	0	0	0	0	0	0	0	0	0	0	0	0	0	0	0	0	0
genus	212743	Rhizobacter	0	0	0	0	0	0	0	1	0	0	0	0	0	0	0	0	0	0	0	0	0	0	0	0	0	0	0	0	0	0	0	0	0	0	0	0
genus	2768684	Terricaulis	0	0	0	0	1	0	0	0	0	0	0	0	0	0	0	0	0	0	0	0	0	0	0	0	0	0	0	0	0	0	0	0	0	0	0	0
genus	1392389	Intestinimonas	0	0	0	0	1	1	0	0	1	1	1	0	1	0	1	1	0	1	0	0	1	2	0	0	0	1	2	1	0	0	0	2	0	1	2	0
genus	2678529	Kineobactrum	0	0	0	0	0	0	0	0	0	0	0	0	0	0	0	0	0	0	0	1	0	0	0	0	0	0	0	0	0	0	1	0	0	0	0	0
genus	2023214	Koinonema	0	0	0	0	0	0	3	0	0	0	0	0	0	0	0	0	0	0	0	1	0	1	0	0	2	0	0	0	1	0	0	0	0	0	0	0
genus	212790	Sulfurihydrogenibium	0	0	6	3	4	11	0	2	4	0	0	0	3	0	0	6	1	12	3	2	0	8	10	12	9	7	0	0	0	0	0	0	0	0	0	0
genus	393029	Desulfurispirillum	0	1	0	0	0	0	0	0	1	0	0	0	0	0	0	0	0	0	0	0	1	0	0	0	2	1	0	0	0	0	0	0	0	0	0	0
genus	2039639	Candidatus Nanopelagicus	0	0	0	0	0	0	0	0	0	0	0	0	0	0	0	0	0	0	1	0	0	0	0	0	0	0	0	0	0	0	0	0	0	0	0	0
genus	2768738	Spartinivicinus	0	0	0	0	0	0	0	0	0	0	0	0	0	0	0	0	0	0	1	0	0	0	0	0	1	0	0	0	0	0	0	0	0	0	0	0
genus	204619	Candidatus Nardonella	0	0	0	0	0	0	3	0	0	0	0	0	0	0	0	1	0	0	0	1	0	0	0	0	0	0	0	0	0	0	0	1	0	0	0	0
genus	261963	Kangiella	0	0	0	0	0	0	1	0	0	0	0	0	0	0	0	0	0	0	0	0	0	0	0	0	0	0	0	0	0	0	0	0	0	0	0	0
genus	655184	Candidatus Thioglobus	0	0	1	0	0	0	0	0	0	0	0	0	0	0	0	0	0	0	0	0	0	0	0	0	0	0	0	0	0	0	0	0	0	0	0	0
genus	89966	Hymenobacter	0	1	0	0	2	1	0	1	1	0	0	0	1	0	0	1	0	0	2	0	0	1	0	1	4	3	12	1	0	0	0	0	0	2	0	1
genus	311181	Denitratisoma	0	0	0	0	0	0	0	0	0	0	0	0	0	0	0	0	0	0	0	0	0	0	0	0	0	0	1	0	0	0	0	0	0	0	0	0
genus	221065	Kordia	0	0	0	0	0	0	0	0	0	0	0	0	0	0	1	0	0	0	0	0	0	0	0	0	0	0	0	0	0	1	0	0	0	0	0	0
genus	1302410	Candidatus Annandia	0	0	0	0	0	0	4	0	0	0	0	1	0	0	0	1	0	0	0	0	0	0	0	0	0	0	0	0	0	0	0	0	0	2	0	0
genus	745364	Luteipulveratus	0	0	0	0	0	0	0	0	0	0	0	0	0	0	0	0	0	0	0	0	0	0	0	0	0	1	0	0	0	0	0	0	0	0	0	0
genus	2039723	Thiomicrorhabdus	0	0	0	0	0	0	0	0	0	0	0	0	1	0	0	0	0	0	0	0	0	0	0	0	0	1	0	0	0	0	0	0	0	0	0	0
genus	114627	Alkaliphilus	0	0	0	0	0	0	1	0	0	0	0	0	0	0	0	0	0	0	0	0	0	0	0	0	0	0	0	0	0	0	0	0	0	0	0	0
genus	1654741	Bombella	0	0	0	0	0	0	0	0	0	0	0	0	1	0	0	0	0	0	0	0	0	0	0	0	0	0	0	0	0	0	0	0	0	0	0	0
genus	630749	Spongiibacter	0	0	0	0	0	1	1	0	0	0	0	0	0	0	0	0	0	0	1	1	0	0	0	0	0	2	0	0	0	0	0	0	0	0	0	0
genus	65496	Actinoalloteichus	0	0	0	0	0	0	0	0	0	0	0	0	0	0	0	0	0	0	0	0	0	0	0	0	1	0	0	0	0	0	0	0	0	0	0	0
genus	319458	Leadbetterella	0	0	0	0	0	0	0	0	0	0	0	1	0	0	0	0	0	0	0	0	0	0	0	0	0	0	0	0	0	0	0	0	0	0	0	0
genus	1572860	Hartmannibacter	0	0	0	0	0	0	0	0	1	0	0	0	0	0	0	0	0	0	0	0	0	0	0	0	0	0	0	0	0	0	0	0	0	0	0	0
species	2654248	Mesorhizobium sp. INR15	0	0	0	1	0	0	0	0	0	0	0	0	0	0	0	0	0	0	0	0	0	0	0	0	0	0	0	0	0	0	0	0	0	0	0	0
species	1720344	Psychrobacter sp. AntiMn-1	0	0	0	0	0	0	0	0	0	0	0	0	0	0	0	0	0	0	0	0	0	0	0	0	1	0	0	0	0	0	0	0	0	0	0	0
species	286727	Azospirillum oryzae	0	0	0	0	0	0	0	0	0	0	0	0	0	0	0	1	0	0	0	0	0	0	0	0	0	0	0	0	0	0	0	0	0	0	0	0
species	1179670	Micrococcus sp. KBS0714	0	1	0	0	0	0	0	0	0	0	0	0	0	0	0	0	0	0	0	0	0	0	0	0	0	0	0	0	0	0	0	0	0	0	0	0
species	7	Azorhizobium caulinodans	0	0	0	0	0	0	0	1	1	0	0	0	0	0	0	0	0	0	0	0	0	0	0	0	0	0	0	0	0	0	1	0	0	0	0	0
species	172042	Rothia aeria	0	0	0	0	0	0	0	0	0	0	0	0	0	0	0	0	0	0	0	1	2	0	0	0	0	0	0	0	1	0	0	0	0	0	0	1
species	2220073	Bdellovibrio sp. NC01	0	0	0	0	0	0	0	0	0	0	0	0	0	0	0	0	0	0	0	0	0	0	0	0	0	0	0	0	0	0	0	0	0	1	0	0
species	9	Buchnera aphidicola	0	1	0	2	0	0	7	0	0	0	0	2	2	0	5	2	0	2	3	5	1	0	0	0	6	3	0	0	0	0	1	0	0	1	0	0
species	270351	Methylobacterium aquaticum	0	0	0	0	0	0	0	0	0	0	0	0	0	0	0	0	0	0	0	0	1	1	0	0	0	0	0	0	0	0	0	1	0	0	0	0
species	65553	Sulfurospirillum deleyianum	0	0	3	4	10	1	1	0	1	0	0	0	0	0	0	2	0	0	3	1	0	4	2	6	4	1	0	0	0	0	0	0	0	0	0	0
species	2072590	Massilia armeniaca	0	0	0	0	0	0	0	0	0	0	0	0	0	0	0	0	0	0	0	0	0	0	0	0	0	3	0	0	0	0	0	0	0	0	0	0
species	65555	Desulfocapsa sulfexigens	0	0	0	0	0	0	0	0	0	0	0	0	0	0	0	0	0	0	0	0	0	0	0	0	0	0	0	0	0	0	0	0	0	2	0	1
species	2596916	Frigoribacterium sp. NBH87	0	0	0	0	0	0	0	0	0	0	0	0	0	0	0	0	0	0	0	0	0	0	0	0	0	0	0	0	0	0	1	0	0	0	0	0
species	19	Syntrophotalea carbinolica	0	0	0	0	0	0	0	0	0	0	0	0	0	0	0	0	0	1	0	0	0	0	0	0	0	0	0	0	0	0	0	0	0	0	0	0
species	24	Shewanella putrefaciens	0	0	0	0	0	0	2	0	0	0	0	0	0	0	0	0	0	1	0	0	0	0	0	0	0	0	0	0	0	0	0	0	0	0	0	1
species	2662448	Legionella sp. MW5194	0	0	0	0	0	0	0	0	0	0	0	0	0	0	0	0	0	0	0	0	0	0	0	0	0	0	0	0	1	0	0	0	0	0	0	0
species	2785331	Entomomonas sp. F2A	0	0	1	0	0	1	0	0	0	0	0	0	0	0	0	0	1	0	0	0	0	0	1	0	1	0	0	0	1	0	0	0	0	1	0	0
species	57372	Mycoplasma suis	0	0	0	0	0	0	0	0	0	0	0	0	0	1	0	0	0	0	0	0	0	0	0	0	0	0	0	0	0	0	0	0	0	0	0	0
species	40989	Saccharomonospora cyanea	0	0	0	0	0	0	0	0	0	0	0	0	0	0	0	0	1	0	0	0	0	0	0	0	0	0	0	0	0	0	0	0	0	0	0	0
species	1851395	Actinomyces sp. Chiba101	0	0	0	0	0	0	0	0	0	0	0	0	0	0	1	0	0	0	0	0	0	0	0	1	0	0	0	0	0	0	0	0	0	0	0	1
species	1196083	Snodgrassella alvi	0	0	0	0	0	0	0	0	0	0	0	0	0	0	0	0	0	0	0	0	0	0	0	0	0	0	0	0	0	0	0	0	0	2	0	0
species	2654218	Dechloromonas sp. TW-R-39-2	0	0	0	0	1	0	0	0	0	0	0	0	0	0	0	0	0	0	0	0	0	0	0	0	0	0	0	0	0	0	0	0	0	0	0	0
species	35	Corallococcus macrosporus	0	0	0	1	0	0	0	0	0	0	0	0	0	0	0	0	0	0	0	0	0	0	0	0	0	0	0	0	0	0	0	0	0	0	0	0
species	2564099	Ruminococcus sp. JE7A12	2	0	0	1	0	0	0	0	0	1	0	0	0	0	0	5	0	1	3	0	1	0	1	0	0	0	1	1	0	0	4	0	1	2	0	1
species	163877	Virgibacillus necropolis	0	0	0	0	0	0	0	0	0	0	0	0	0	0	0	0	0	0	0	0	0	1	0	0	0	0	0	0	0	0	0	0	0	0	0	0
species	1892404	Bacillus sp. ABP14	1	0	0	0	0	1	0	0	0	0	1	0	0	0	1	0	0	0	3	2	1	0	1	0	0	0	0	0	0	0	0	1	0	0	0	2
species	237610	Pseudomonas psychrotolerans	0	0	0	1	0	0	0	0	0	0	0	0	0	0	0	0	0	0	0	0	0	0	1	0	0	0	0	0	1	1	0	3	0	0	0	1
species	41	Stigmatella aurantiaca	0	0	0	0	0	0	0	0	0	0	0	0	0	0	0	0	0	0	0	1	0	0	0	0	0	0	0	0	0	0	0	0	0	0	0	0
species	237609	Pseudomonas alkylphenolica	0	0	0	0	0	0	0	0	0	3	0	0	0	0	0	0	0	0	0	0	0	0	0	0	0	0	0	0	0	0	0	0	0	0	0	0
species	43	Cystobacter fuscus	0	0	0	0	0	0	0	0	0	0	0	0	0	0	0	0	0	0	0	0	0	0	1	0	0	0	1	0	0	0	0	0	0	0	0	1
species	1196095	Gilliamella apicola	2	0	0	0	0	1	0	0	0	0	0	0	3	0	0	1	0	1	0	1	0	1	0	0	0	0	3	0	2	0	0	0	0	5	2	0
species	48	Archangium gephyra	0	0	0	0	0	0	0	0	0	0	0	0	0	0	0	0	0	0	0	0	0	0	0	0	0	0	0	0	0	0	0	0	0	1	0	0
species	1007676	Companilactobacillus ginsenosidimutans	884	6405	2201	4302	19	5184	321	65	1020	989	307	6201	7068	569	4088	292	1813	4920	2471	2055	298	8860	6537	4278	3672	172	706	4823	326	896	1836	7430	301	80	4	1620
species	52	Chondromyces crocatus	0	1	0	0	0	2	0	0	0	0	0	0	0	0	0	0	0	0	0	0	0	0	0	0	0	1	0	0	0	0	0	0	0	0	0	0
species	56	Sorangium cellulosum	0	0	3	0	0	0	0	0	0	0	0	0	0	0	0	0	0	0	0	0	0	0	0	0	6	0	0	0	0	0	0	1	0	0	0	0
species	180282	Delftia tsuruhatensis	0	0	1	0	1	0	0	0	0	0	0	0	0	0	0	0	0	0	0	0	0	0	0	0	0	1	0	1	0	0	0	0	0	0	0	0
species	401471	Undibacterium parvum	0	0	0	0	0	0	0	0	0	0	0	0	0	0	0	0	0	0	0	0	0	1	0	0	0	0	0	0	1	0	0	0	0	0	0	0
species	1032243	Campylobacter sp. RM6914	0	0	0	0	0	0	1	0	0	0	0	0	0	0	0	0	0	0	0	0	0	0	0	0	0	0	0	0	0	0	0	0	0	0	0	0
species	63	Vitreoscilla filiformis	0	0	0	0	0	0	1	0	0	0	0	0	0	0	0	0	0	0	0	0	0	0	0	0	0	0	0	0	0	0	0	0	0	0	0	0
species	69	Lysobacter enzymogenes	0	0	0	0	0	0	0	0	0	0	0	0	0	0	0	0	0	0	0	0	0	0	0	0	0	0	1	1	0	0	0	0	0	0	0	0
species	2293862	Ruegeria sp. AD91A	0	0	0	0	0	0	0	0	0	0	0	0	0	0	0	0	0	0	0	0	0	0	0	0	0	0	0	1	0	0	0	0	0	0	0	0
species	860235	Kibdelosporangium phytohabitans	2	5	2	0	4	4	3	0	5	2	3	2	10	0	5	1	2	11	7	1	3	8	3	5	1	5	2	1	0	4	7	2	2	0	0	3
species	401472	Corynebacterium ureicelerivorans	0	0	0	0	0	0	1	0	0	0	0	0	0	1	0	0	0	0	0	0	0	0	0	0	0	0	0	1	0	0	0	2	1	0	0	0
species	2777186	Psychroflexus sp. ALD_RP9	0	0	0	0	0	0	0	0	0	0	0	0	0	0	0	0	0	0	1	0	0	0	0	0	0	0	1	0	0	0	0	0	0	13	0	0
species	2015316	Bosea sp. AS-1	0	0	0	0	0	0	1	0	1	0	0	1	0	0	0	0	0	0	0	0	0	0	0	0	0	0	1	0	0	1	0	0	0	0	0	0
species	2777185	Pontibacillus sp. ALD_SL1	0	0	0	0	0	0	0	0	0	0	0	0	0	0	0	0	0	0	0	0	0	1	0	0	0	0	0	0	0	0	0	0	0	0	0	0
species	1515612	Sphingopyxis fribergensis	0	0	0	0	0	0	0	0	0	0	0	0	0	0	0	0	0	0	0	0	0	0	0	0	1	0	0	0	0	0	0	0	0	0	0	0
species	1810504	Immundisolibacter cernigliae	0	0	0	0	0	0	0	0	0	0	0	0	0	0	0	0	0	0	0	0	0	0	0	0	2	0	0	0	0	0	0	0	0	0	0	0
species	2736252	Aquimarina sp. TRL1	0	0	0	0	0	0	1	0	0	0	0	0	0	0	0	0	0	0	0	0	0	0	0	0	0	0	0	0	0	0	0	0	0	0	0	0
species	286802	Segniliparus rotundus	0	1	0	0	0	0	0	0	0	0	0	0	0	0	0	0	0	0	0	0	0	0	0	0	0	0	0	0	0	1	0	0	0	0	0	0
species	1867846	Legionella clemsonensis	0	0	0	0	0	0	0	0	0	0	0	0	0	0	0	0	0	0	0	0	1	0	0	0	0	0	0	0	0	0	0	0	0	0	0	0
species	94	Stella humosa	0	0	0	0	0	0	0	0	0	0	0	0	0	0	0	0	0	0	0	0	0	0	0	0	0	1	0	0	0	0	0	0	0	0	0	0
species	106590	Cupriavidus necator	0	0	0	0	0	0	0	0	0	0	0	0	0	0	0	0	0	0	0	1	0	0	0	0	0	0	0	0	0	0	0	0	0	0	0	0
species	106592	Ensifer adhaerens	0	0	0	0	0	0	0	0	0	0	0	0	0	0	0	0	0	0	0	0	0	0	0	0	0	0	1	0	0	0	0	1	0	0	0	0
species	2220096	Indioceanicola profundi	0	0	0	0	0	0	1	0	0	0	0	0	0	0	0	0	0	0	0	0	0	0	0	0	0	0	0	0	0	0	0	0	0	0	0	0
species	1851514	Scandinavium goeteborgense	0	0	0	0	1	0	3	0	0	0	0	2	0	0	0	0	0	0	0	1	0	0	0	0	0	0	0	0	0	0	0	0	0	1	0	0
species	104	Cyclobacterium marinum	0	0	0	0	1	0	0	0	0	0	0	0	0	0	0	0	0	0	0	0	0	0	0	0	0	0	0	0	0	0	0	0	0	0	0	0
species	1851505	Cyanobium sp. NIES-981	0	0	0	0	0	0	0	0	0	0	0	0	0	0	0	0	0	0	0	0	0	0	0	0	0	1	0	0	0	0	0	0	0	1	0	1
species	2596949	Enterobacter sp. E76	0	0	1	1	0	0	1	0	0	0	0	0	0	0	0	0	0	0	0	0	0	0	0	0	51	0	0	0	0	0	0	0	0	8	0	0
species	114	Gemmata obscuriglobus	0	0	0	0	0	0	0	0	0	0	0	0	0	0	0	0	0	0	1	0	0	0	0	0	0	0	0	0	1	0	0	0	0	0	0	0
species	925818	Methylobacterium sp. AMS5	0	0	0	0	0	0	0	0	0	0	0	0	0	0	0	1	0	0	0	0	0	0	0	0	0	0	0	0	0	0	0	0	0	0	0	0
species	1704044	Arthrobacter sp. ERGS1:01	0	0	0	0	0	1	0	0	0	0	0	0	0	0	0	0	0	0	0	0	0	0	0	0	0	0	0	0	0	0	0	0	0	0	0	0
species	2728020	Duganella sp. GN2-R2	0	1	0	0	0	0	0	0	0	0	0	0	0	0	0	0	0	0	0	0	0	0	0	0	0	0	0	0	0	0	0	0	0	0	0	0
species	2719912	Leeuwenhoekiella sp. ZYFB001	0	0	0	0	0	0	0	0	1	0	0	0	0	0	0	0	0	0	0	1	0	0	0	0	0	0	0	0	0	0	0	0	0	0	0	0
species	2769067	Microbacterium sp. HY60	0	0	0	0	0	0	0	0	0	0	0	0	0	0	0	0	0	0	0	0	0	0	0	0	0	0	0	0	0	0	0	0	1	0	0	0
species	426117	Methylobacterium sp. 4-46	0	0	0	1	0	0	0	0	0	0	0	0	0	1	0	0	0	0	0	0	0	0	0	0	0	0	1	0	1	1	1	0	0	0	0	0
species	49283	Paenibacillus thiaminolyticus	0	0	0	0	0	0	1	0	0	0	0	0	0	0	0	0	0	0	0	1	0	0	0	0	1	0	0	0	0	0	0	0	0	0	0	0
species	57480	Microvirgula aerodenitrificans	0	0	0	0	0	0	0	1	0	0	0	0	0	0	0	1	0	1	0	0	0	0	0	0	0	0	0	0	0	0	0	0	0	0	0	0
species	106634	Thioalkalivibrio versutus	0	0	0	0	0	0	0	0	0	0	0	0	0	0	0	0	0	0	0	0	0	0	0	0	0	0	0	0	0	0	0	0	0	0	0	1
species	144	Borrelia coriaceae	0	1	0	0	0	0	0	0	0	0	0	0	0	0	0	0	0	0	0	0	0	0	0	0	0	0	0	0	0	0	0	0	0	0	0	0
species	467094	Ilumatobacter coccineus	0	0	0	0	0	0	0	0	0	1	0	0	0	0	0	1	0	0	0	0	0	0	0	0	0	0	0	0	0	0	0	0	0	0	0	0
species	1138822	Lentilactobacillus curieae	0	0	18	0	0	2	2	4	0	1	0	0	1	3	0	0	10	0	0	0	0	2	0	10	4	2	0	1	0	1	1	0	0	0	0	5
species	1785996	Leptotrichia sp. oral taxon 847	0	3	2	0	0	0	3	0	0	0	2	0	0	0	1	0	0	6	0	0	0	2	0	2	4	0	1	0	0	0	1	0	0	1	0	4
species	154	Spirochaeta thermophila	0	0	0	0	1	0	1	0	1	1	0	0	1	0	1	0	0	0	0	0	0	0	1	0	0	0	0	0	0	0	0	1	0	0	0	0
species	2269374	Lactobacillus terrae	10	24	7	13	0	14	1	0	14	11	7	24	32	1	90	2	2	21	5	20	0	29	10	27	17	2	6	6	2	5	10	7	2	0	0	14
species	159	Brachyspira hyodysenteriae	0	0	0	0	0	0	0	0	0	0	0	0	0	0	0	0	0	0	1	0	0	0	0	0	0	0	0	0	0	0	0	0	0	0	0	0
species	1048758	Candidatus Moranella endobia	0	2	0	3	5	0	3	1	0	0	0	3	3	0	1	3	0	0	0	1	0	0	0	0	0	2	0	0	0	0	0	0	0	5	0	0
species	49319	Rubrobacter xylanophilus	0	0	0	0	0	0	0	0	0	0	0	0	0	0	0	0	2	0	0	0	0	0	0	0	0	0	0	1	0	0	1	0	0	0	0	0
species	167	Treponema succinifaciens	1	0	0	0	0	0	0	0	0	0	0	0	0	0	0	0	0	0	0	0	0	0	0	0	0	0	0	0	0	0	0	0	0	1	0	0
species	450734	Nocardioides dokdonensis	0	0	14	68	119	30	0	0	0	0	0	0	0	0	0	0	0	0	0	0	0	58	102	121	78	46	0	0	0	0	0	0	0	0	0	0
species	139438	Geovibrio thiophilus	0	0	0	0	0	0	0	0	0	0	0	1	0	0	0	0	0	0	0	0	0	0	0	0	0	0	0	0	0	0	0	0	0	0	0	0
species	172	Leptospira biflexa	0	0	0	0	0	0	0	0	0	0	0	0	0	0	0	0	0	0	0	1	0	0	0	0	2	0	0	0	0	0	0	0	0	0	0	0
species	1507512	Romboutsia hominis	0	1	1	0	1	0	1	0	0	0	0	0	0	0	0	0	0	0	0	0	0	0	0	0	0	0	0	1	0	0	0	0	0	0	0	0
species	1843368	Sphingobium sp. RAC03	0	0	0	0	0	0	0	0	0	0	0	0	0	0	0	0	0	0	0	1	0	0	0	0	0	0	0	0	0	0	0	0	0	0	0	0
species	180	Leptospirillum ferrooxidans	0	0	0	0	0	0	0	0	0	0	0	0	0	0	0	0	0	0	0	0	0	0	0	0	0	0	0	0	0	1	0	0	0	0	0	0
species	2498704	Agromyces sp. LHK192	0	0	0	0	0	0	0	0	0	0	0	0	0	1	0	0	0	0	0	0	0	0	0	0	0	0	0	0	0	0	0	0	0	0	0	0
species	2744479	Flocculibacter collagenilyticus	0	0	0	0	0	0	3	0	0	0	0	0	0	0	0	0	0	0	0	0	0	0	0	0	1	0	0	0	0	0	0	0	0	1	0	0
species	49338	Desulfitobacterium hafniense	0	0	0	0	0	0	0	0	0	0	0	0	0	0	0	0	0	1	0	0	0	0	0	0	0	0	0	0	0	0	0	0	0	0	0	0
species	73919	Thermaerobacter marianensis	0	0	0	0	0	0	0	0	0	0	0	0	0	0	0	0	0	1	0	0	0	0	0	0	0	0	0	0	0	0	0	0	0	0	0	0
species	147645	Paracoccus yeei	0	0	0	1	0	0	0	0	0	0	0	0	0	0	0	0	0	0	0	0	0	0	0	0	0	0	0	0	0	0	0	0	0	0	0	0
species	192	Azospirillum brasilense	0	0	0	0	1	0	0	0	0	0	0	0	0	0	0	0	0	0	0	0	0	0	0	1	0	0	0	0	1	0	0	0	0	0	0	0
species	114885	Mycoplasma maculosum	0	0	0	0	0	1	0	0	0	0	0	0	0	0	0	0	0	0	0	1	0	0	0	0	0	0	0	0	0	0	0	0	0	0	0	0
species	196	Campylobacter fetus	0	0	0	0	0	0	0	0	0	0	0	0	0	0	0	0	0	0	0	0	0	0	0	0	0	0	0	0	0	0	0	0	1	0	0	0
species	197	Campylobacter jejuni	0	1	1	1	0	0	2	0	1	0	0	0	1	0	0	1	1	0	0	2	0	1	0	2	0	1	0	1	0	1	0	0	0	4	1	0
species	198	Campylobacter hyointestinalis	0	0	0	0	0	0	0	0	0	0	0	0	0	0	0	1	0	0	0	0	0	0	0	0	0	0	0	0	0	0	0	0	0	0	0	0
species	199	Campylobacter concisus	0	1	1	0	0	0	2	0	1	0	0	0	1	0	0	0	0	0	0	0	1	0	2	1	0	1	0	0	0	0	1	0	0	0	0	0
species	201	Campylobacter lari	0	0	0	0	0	0	0	0	0	0	0	0	0	0	0	0	0	0	1	0	0	0	0	0	0	1	0	0	0	0	0	0	0	0	0	0
species	202	Campylobacter mucosalis	0	0	1	0	0	0	1	0	0	0	0	0	0	0	0	0	0	0	0	0	0	0	0	0	0	0	0	0	0	0	0	0	0	0	0	0
species	203	Campylobacter rectus	0	0	0	0	0	0	0	0	0	0	0	0	0	0	0	0	0	0	0	1	0	0	0	0	0	0	0	0	0	0	0	0	0	0	0	0
species	65741	Pseudomonas knackmussii	0	0	1	1	5	0	4	1	0	0	0	0	0	0	2	1	0	0	0	10	0	0	0	0	4	0	0	0	0	0	0	0	0	0	0	0
species	204	Campylobacter showae	0	0	0	0	0	0	0	0	0	1	0	0	0	0	0	0	0	0	0	0	0	0	1	0	0	0	0	0	0	0	0	0	0	0	0	0
species	210	Helicobacter pylori	0	1	1	1	3	0	6	1	0	0	0	1	0	0	0	0	1	1	0	7	0	2	3	1	3	0	1	0	0	0	1	0	0	2	0	0
species	573658	Candidatus Hodgkinia cicadicola	0	0	0	0	0	0	0	0	0	0	0	0	0	0	0	0	0	0	1	0	0	0	0	0	0	0	0	0	0	1	0	0	0	0	0	0
species	212	Helicobacter acinonychis	0	0	0	0	0	0	0	0	0	0	0	0	0	0	0	0	0	0	0	1	0	0	0	0	0	0	0	0	0	0	0	0	0	0	0	0
species	213	Helicobacter cinaedi	0	2	0	0	1	0	0	0	1	0	0	2	0	0	0	1	0	1	0	1	0	1	1	0	1	2	0	0	0	1	0	0	0	1	0	0
species	82135	Fannyhessea vaginae	0	4	0	5	0	4	3	1	0	1	0	0	0	0	0	0	0	1	4	1	26	1	4	1	1	0	0	1	2	0	3	1	0	0	0	2
species	214	Helicobacter felis	0	0	0	0	1	0	0	0	0	0	0	0	0	0	0	0	0	0	0	0	0	0	0	0	0	0	0	0	0	0	0	0	0	0	0	0
species	2744574	Actinomyces sp. ZJ750	0	0	0	0	0	0	0	0	0	0	0	0	0	0	0	0	0	0	0	1	0	0	0	0	0	0	0	0	0	0	0	0	0	0	0	0
species	155866	Weissella soli	1	2	6	2	3	3	2	2	2	4	15	2	3	1	0	2	3	7	1	1	0	6	1	2	12	6	0	0	0	5	5	0	2	1	0	4
species	217	Helicobacter mustelae	0	0	0	0	0	0	0	0	0	0	0	0	0	0	0	0	0	0	0	1	0	0	0	0	0	0	1	0	0	0	0	0	0	0	1	0
species	483547	Geoalkalibacter subterraneus	0	0	0	0	0	0	0	0	0	0	0	0	0	0	0	0	0	0	0	0	0	0	0	0	0	1	0	0	0	0	0	0	0	0	0	0
species	319706	Mycolicibacterium phocaicum	0	0	0	0	0	1	0	0	0	0	0	0	0	0	0	0	0	0	0	0	0	0	0	0	0	0	0	0	0	0	0	0	0	0	0	0
species	227	Pseudoalteromonas carrageenovora	0	0	0	0	0	0	0	0	0	0	0	0	1	0	0	0	0	0	0	0	0	0	0	0	0	0	0	0	0	0	0	0	0	0	0	0
species	1458426	Serpentinomonas mccroryi	0	0	0	1	0	0	2	0	0	0	0	0	0	0	0	0	0	0	0	0	0	0	0	0	0	1	0	0	0	0	0	0	0	0	0	0
species	1458425	Serpentinomonas raichei	0	0	0	0	0	0	0	0	1	0	0	0	0	0	0	0	0	0	0	0	0	0	0	0	0	0	0	0	0	0	0	0	0	0	0	0
species	33010	Cutibacterium avidum	0	0	0	1	0	0	0	0	0	0	0	0	0	0	0	1	0	0	0	0	0	1	0	0	0	0	0	1	0	0	0	0	0	0	0	0
species	41202	Ewingella americana	0	0	0	0	0	0	0	0	0	0	0	0	0	0	0	0	0	0	0	0	0	0	0	0	0	0	0	1	0	0	0	0	0	1	0	0
species	33011	Cutibacterium granulosum	0	0	0	2	0	0	1	0	0	0	0	1	1	2	0	0	0	0	0	0	0	0	0	1	0	0	0	2	0	0	0	0	0	1	0	0
species	246	Chryseobacterium balustinum	0	0	1	0	0	0	0	0	0	0	0	0	0	0	0	0	0	0	0	0	0	0	0	0	0	0	0	1	0	0	0	0	0	0	0	0
species	155892	Caulobacter vibrioides	0	0	0	0	0	0	0	0	0	1	0	0	0	0	0	0	0	0	0	0	0	0	0	0	0	0	0	0	0	0	0	0	0	1	0	0
species	247	Empedobacter brevis	0	0	0	0	0	0	0	0	1	0	0	0	1	0	0	0	0	0	0	1	0	1	0	0	0	5	0	0	0	0	0	0	0	1	0	0
species	1392877	Pseudomonas oryzae	0	0	0	0	1	0	0	0	0	0	0	0	0	0	0	0	0	1	0	1	0	0	0	0	1	0	1	0	0	0	0	0	0	2	0	0
species	250	Chryseobacterium gleum	0	0	0	0	0	0	1	0	0	0	0	0	0	0	0	0	0	0	0	1	0	0	0	0	0	0	0	0	0	0	0	0	0	0	0	0
species	253	Chryseobacterium indologenes	0	0	0	0	0	0	0	0	0	1	0	0	0	0	0	0	0	0	0	0	0	0	0	0	1	0	0	0	0	0	0	0	0	0	0	0
species	254	Chryseobacterium indoltheticum	0	0	0	1	0	0	0	0	0	0	0	0	0	0	0	0	0	0	0	0	0	1	0	0	0	0	0	0	0	0	0	0	0	0	0	0
species	147709	Carnobacterium inhibens	0	0	0	0	0	0	1	0	0	0	0	0	0	0	0	0	0	0	0	0	0	0	0	0	0	0	0	0	0	0	0	0	0	0	0	0
species	1712410	Thermoanaerosceptrum fracticalcis	0	0	0	0	0	0	0	0	0	0	0	0	0	0	0	0	0	0	0	0	0	0	0	0	1	0	0	0	0	0	0	0	0	0	0	0
species	258	Sphingobacterium spiritivorum	0	0	0	0	0	0	0	0	0	0	0	0	0	0	0	0	0	0	0	0	0	1	0	0	0	0	0	0	0	0	0	0	0	0	0	0
species	259	Sphingobacterium thalpophilum	0	0	0	0	0	0	0	0	0	0	0	0	0	0	1	0	0	0	0	0	0	0	0	0	0	0	0	0	0	0	0	0	0	0	0	0
species	33028	Staphylococcus saccharolyticus	1	0	0	2	1	0	0	0	0	0	0	0	0	0	0	0	0	0	2	0	1	0	0	0	0	0	1	0	0	0	0	0	0	0	0	1
species	33033	Parvimonas micra	0	0	0	0	0	0	0	0	0	0	0	0	0	0	0	0	0	0	0	0	0	0	0	0	0	0	0	0	1	1	1	0	0	0	0	0
species	33034	Anaerococcus prevotii	0	0	0	0	0	0	0	0	0	0	0	0	1	0	0	0	0	0	0	0	0	0	0	6	0	0	0	0	0	0	0	0	0	0	0	0
species	33035	Blautia producta	0	0	0	0	0	0	0	0	0	0	0	0	0	0	0	1	0	0	0	0	0	0	0	0	0	0	1	0	0	0	0	0	0	0	0	0
species	1458461	Candidatus Phaeomarinobacter ectocarpi	0	0	0	0	0	0	0	0	0	0	0	0	0	0	0	0	0	0	0	0	0	0	0	0	0	0	0	0	0	0	1	0	0	0	0	0
species	1278232	Keratinibaculum paraultunense	0	0	0	0	0	0	1	0	0	0	0	0	0	0	0	0	0	0	0	0	0	0	0	0	0	0	0	0	0	0	0	1	0	0	0	0
species	33038	[Ruminococcus] gnavus	2	0	0	0	4	0	0	0	0	0	0	2	3	0	0	1	1	0	0	0	0	0	0	0	0	0	0	0	1	0	0	0	0	0	0	0
species	33039	[Ruminococcus] torques	0	1	0	0	0	0	0	0	0	0	0	0	0	0	0	1	0	0	0	0	0	0	0	0	0	0	0	0	0	0	0	0	0	0	0	0
species	1548548	Bradymonas sediminis	0	0	0	0	0	0	1	0	0	0	0	0	0	0	0	0	0	0	0	0	0	0	0	1	1	1	0	0	0	0	0	0	0	0	0	0
species	277	Meiothermus ruber	0	0	0	0	1	0	0	0	0	0	0	0	0	0	0	0	0	0	0	0	0	0	0	0	0	0	0	0	12	0	0	0	0	1	0	0
species	33047	Bartonella vinsonii	0	0	0	0	0	0	0	0	1	0	0	0	0	0	0	0	0	0	0	0	0	0	0	0	0	0	0	0	0	0	0	0	0	0	0	0
species	1278212	Arcobacter suis	0	0	0	0	0	0	0	0	0	0	0	0	0	0	0	0	0	0	0	0	0	0	0	0	0	0	0	0	0	0	0	0	0	0	1	0
species	33050	Sphingopyxis macrogoltabida	0	0	0	0	0	0	0	0	0	0	0	0	0	0	0	0	0	0	0	0	0	0	0	0	0	0	0	1	0	0	0	0	0	0	0	0
species	2064643	Oxynema sp. AP17	0	0	0	0	0	0	0	0	0	0	0	0	0	0	0	1	0	0	0	0	0	0	0	0	0	0	0	0	0	0	0	0	0	0	0	0
species	285	Comamonas testosteroni	0	1	0	0	0	0	1	0	0	0	0	0	0	0	0	0	0	0	0	0	0	0	0	0	0	0	0	0	0	0	0	0	0	1	0	0
species	287	Pseudomonas aeruginosa	1	0	0	0	1	1	6	0	0	0	0	0	1	0	0	0	3	1	0	14	1	0	5	0	2	3	0	1	0	1	0	0	0	1	1	0
species	254247	Aquicella siphonis	0	1	0	0	0	0	0	0	0	0	0	1	0	0	1	2	0	0	0	1	0	1	0	0	0	1	0	0	1	0	0	0	0	0	0	0
species	2547970	Parashewanella tropica	0	0	0	0	0	0	0	0	0	0	0	0	0	0	0	0	0	0	0	2	0	0	0	0	0	0	0	0	0	0	0	0	0	0	0	0
species	292	Burkholderia cepacia	0	0	0	0	0	0	0	0	0	0	0	0	0	0	0	0	0	0	0	0	0	0	0	0	0	0	0	0	0	0	0	0	0	0	1	0
species	254246	Aquicella lusitana	0	0	0	0	0	0	0	0	0	0	0	0	1	0	0	1	0	0	0	0	0	0	0	0	0	0	0	0	0	0	0	0	0	1	0	0
species	293	Brevundimonas diminuta	0	0	0	0	0	0	0	0	0	0	0	0	0	0	0	0	0	0	0	0	0	0	0	0	0	0	0	0	0	0	1	0	0	0	0	0
species	294	Pseudomonas fluorescens	0	0	0	0	2	1	2	0	0	3	0	1	0	0	0	2	6	1	0	4	0	0	3	0	5	0	0	0	0	1	3	0	0	0	1	2
species	296	Pseudomonas fragi	0	0	0	0	0	0	0	0	0	0	0	0	0	2	0	0	0	0	0	0	0	0	0	0	1	0	0	0	0	0	0	0	0	0	0	0
species	1335613	Gordonibacter urolithinfaciens	0	0	0	0	0	0	0	0	0	0	0	0	1	0	0	0	0	0	0	0	0	0	0	0	0	0	0	0	0	0	0	0	0	0	0	0
species	297	Hydrogenophilus thermoluteolus	0	0	0	0	0	0	0	0	0	0	0	0	0	0	0	0	0	0	0	0	0	0	0	0	0	1	1	0	1	0	0	0	0	0	0	0
species	1458492	Myroides sp. ZB35	0	0	0	0	0	0	1	0	0	0	0	0	0	0	0	0	0	0	0	0	0	0	0	0	0	0	0	0	0	0	0	0	0	0	0	0
species	300	Pseudomonas mendocina	0	0	1	0	0	0	0	0	0	0	0	0	0	0	0	0	0	0	0	0	0	0	0	0	0	0	0	0	0	0	0	0	0	0	0	0
species	33069	Pseudomonas viridiflava	0	0	0	0	0	0	0	0	0	0	0	0	0	0	0	0	0	0	0	0	0	0	0	0	0	0	0	0	0	0	0	0	0	0	0	1
species	33070	Synechococcus lividus	0	0	0	0	0	0	0	0	0	0	0	0	0	0	0	0	0	0	0	0	0	0	0	0	0	1	0	0	0	0	0	0	0	0	0	0
species	303	Pseudomonas putida	1	0	0	1	2	0	1	0	1	1	0	2	1	1	0	0	2	0	1	4	0	2	2	1	3	0	0	2	0	1	0	0	0	3	0	1
species	2490633	Streptococcus periodonticum	0	0	0	0	0	0	1	0	0	0	0	0	0	0	0	1	2	1	2	0	0	0	1	0	0	2	0	0	0	0	1	0	1	0	0	1
species	305	Ralstonia solanacearum	1	9	1	2	5	1	1	1	1	1	0	0	1	2	1	2	0	2	2	0	1	1	1	1	2	1	0	2	4	2	0	1	0	3	1	3
species	33074	Zymobacter palmae	0	0	0	0	0	0	1	0	0	0	0	0	0	0	0	0	0	0	0	0	0	0	0	0	0	0	0	0	0	0	0	0	0	0	0	0
species	316	Pseudomonas stutzeri	3	1	1	2	3	3	9	1	4	1	2	2	2	0	1	0	1	1	0	223	2	4	3	0	3	1	3	25	3	2	5	5	1	5	1	9
species	2777367	Pseudomonas sp. OST1909	0	0	0	0	0	0	0	0	0	0	0	0	0	0	0	0	0	0	0	0	0	0	0	0	0	0	0	0	0	0	0	0	0	0	0	1
species	317	Pseudomonas syringae	0	0	0	0	0	0	0	0	0	0	0	0	0	0	0	0	0	0	0	1	0	0	0	0	0	0	0	1	0	0	1	1	0	0	0	0
species	329	Ralstonia pickettii	2	3	0	1	0	1	0	0	0	3	1	0	4	3	2	1	1	0	0	1	1	0	0	1	0	0	2	0	0	0	0	2	0	0	0	0
species	339	Xanthomonas campestris	0	0	0	0	0	0	0	0	0	0	0	0	0	0	0	1	0	0	0	0	0	0	0	0	0	0	0	0	0	0	0	1	0	0	0	0
species	343	Xanthomonas translucens	0	0	0	0	0	0	1	0	0	0	0	0	0	0	0	0	0	1	0	0	0	0	0	0	0	0	0	0	0	0	0	0	0	0	0	0
species	147802	Lactobacillus iners	2	11	2	8	1	7	4	1	6	4	3	7	13	2	5	2	17	35	12	1	3	10	17	18	12	52	3	14	0	7	15	11	2	0	0	9
species	639313	Hoyosella subflava	0	0	0	0	0	0	0	0	0	0	0	0	0	0	0	0	1	0	0	0	0	0	0	0	0	0	0	0	0	0	0	0	0	0	0	0
species	346	Xanthomonas citri	0	0	0	0	1	1	0	0	0	0	0	0	0	0	0	0	1	0	1	1	1	0	2	0	0	1	0	0	0	3	0	0	0	0	1	0
species	353	Azotobacter chroococcum	0	0	0	0	0	1	0	0	0	0	0	0	0	0	0	0	0	0	0	0	0	0	0	0	0	0	1	1	0	0	1	0	0	0	0	0
species	2163011	Algicoccus marinus	0	0	0	0	0	0	0	0	0	0	0	0	0	0	0	0	0	0	0	0	0	0	0	0	0	0	0	0	0	1	0	0	0	0	0	0
species	358	Agrobacterium tumefaciens	0	0	0	0	2	0	0	1	0	0	0	1	0	0	0	0	0	0	0	0	0	0	0	0	0	0	0	0	0	0	0	0	0	0	0	0
species	2801997	Prevotella sp. WR041	0	0	0	0	0	0	0	0	0	0	0	0	0	0	0	0	0	0	0	0	0	0	0	0	0	0	0	0	0	0	0	0	0	1	0	0
species	1704307	Candidatus Xiphinematobacter sp. Idaho Grape	0	0	0	0	0	0	0	0	0	0	0	0	0	0	0	0	0	0	0	0	0	0	0	0	0	0	0	0	0	1	0	0	0	0	0	0
species	57706	Citrobacter braakii	0	0	0	0	0	0	1	0	0	0	1	0	0	0	0	0	0	0	0	0	0	0	0	0	0	0	0	0	0	0	0	0	0	0	0	0
species	1679721	Herbinix luporum	1	0	0	0	0	0	0	1	0	0	0	0	0	0	0	2	0	0	0	0	0	0	0	0	0	0	0	0	0	0	0	0	0	1	0	1
species	2785630	Serratia sp. CMO1	0	1	0	3	1	0	1	0	0	0	0	2	1	0	1	1	0	0	2	0	0	1	0	0	1	3	0	0	0	0	0	0	0	0	0	0
species	373	Agrobacterium vitis	0	0	0	0	0	0	0	0	0	0	0	0	0	0	0	0	0	0	0	1	0	0	0	0	0	0	0	0	0	0	0	0	0	0	0	0
species	375	Bradyrhizobium japonicum	0	1	0	0	0	0	1	0	0	0	0	0	0	0	0	0	0	0	0	0	0	0	0	0	0	0	0	0	0	0	0	0	0	0	0	0
species	376	Bradyrhizobium sp.	0	0	0	0	0	0	0	0	0	0	0	0	0	0	0	0	0	0	0	0	0	0	0	0	0	0	0	0	0	0	0	0	0	1	0	0
species	1368430	Rhizobium rosettiformans	0	0	0	0	0	0	1	0	0	0	0	0	0	0	0	0	0	0	0	0	0	0	0	0	0	0	0	0	0	1	0	0	0	0	0	0
species	2654547	Pseudactinotalea sp. HY158	0	0	0	1	0	0	0	0	3	0	0	1	0	0	0	0	0	0	0	0	0	0	0	0	0	0	0	0	0	0	0	0	0	1	0	0
species	1868135	Enterobacter sp. HK169	0	0	0	0	0	0	0	0	0	0	0	0	0	0	0	0	0	0	1	0	0	0	0	0	0	0	0	0	0	0	0	0	0	0	0	0
species	380	Sinorhizobium fredii	0	0	0	0	1	0	0	0	0	0	0	0	0	0	0	0	0	0	1	0	0	0	0	0	0	0	0	0	1	0	0	0	1	0	0	0
species	382	Sinorhizobium meliloti	0	2	0	1	3	1	2	0	0	1	0	0	2	1	1	0	1	1	1	0	4	1	1	0	1	0	3	1	0	0	2	0	0	0	0	2
species	384	Rhizobium leguminosarum	0	0	0	1	0	0	0	0	0	0	0	0	0	0	0	0	0	0	0	0	0	0	0	0	0	0	1	0	0	0	0	0	0	1	0	0
species	2703787	Chitinophaga agri	0	0	1	0	0	0	0	0	0	0	0	0	0	0	0	0	0	0	0	0	0	0	0	0	0	0	0	0	0	0	0	1	0	0	0	0
species	2703789	Mucilaginibacter sp. 14171R-50	0	0	0	0	0	0	0	0	0	0	0	0	0	0	0	0	0	0	0	0	0	0	0	1	0	0	0	0	0	0	0	0	0	0	0	0
species	399	Neorhizobium galegae	0	0	0	0	0	0	1	0	0	0	0	0	0	0	0	0	1	0	0	0	0	0	0	0	0	0	0	0	0	0	0	0	0	1	0	2
species	408	Methylorubrum extorquens	0	1	0	0	0	0	0	1	0	0	0	0	0	0	0	7	0	0	0	0	0	0	0	0	0	0	0	1	0	0	1	0	0	0	0	0
species	421	Methylomonas methanica	0	0	1	0	0	0	0	0	0	0	0	0	0	0	0	0	0	0	0	0	0	0	0	0	0	0	0	0	0	0	0	0	0	0	0	0
species	426	Methylosinus trichosporium	0	0	0	0	0	0	0	0	0	0	0	0	0	1	0	0	0	0	0	0	0	0	0	0	0	0	0	0	0	0	0	0	0	0	0	0
species	82348	Streptococcus pluranimalium	0	0	0	1	0	0	0	0	0	0	0	0	0	0	0	0	0	1	0	0	0	0	0	0	0	0	0	1	0	0	0	0	0	0	0	0
species	303541	Lactobacillus apis	0	1	0	0	3	0	0	0	0	0	0	0	0	0	0	1	0	0	0	0	0	0	0	0	0	0	0	0	0	0	0	0	0	0	0	0
species	2589076	Paracoccus sp. AK26	0	0	0	0	0	0	0	0	0	0	1	0	0	1	0	0	0	0	0	0	0	0	0	0	0	0	0	0	0	0	0	0	0	0	0	0
species	436	Komagataeibacter hansenii	0	0	0	0	0	0	0	0	0	0	0	0	0	0	0	0	0	0	0	0	0	0	0	0	1	0	0	0	0	0	0	0	0	0	0	0
species	438	Acetobacter pasteurianus	0	0	0	0	0	0	0	0	0	0	0	0	0	0	0	0	1	0	0	0	0	0	0	0	0	0	0	0	0	0	0	0	0	0	0	0
species	393662	Congregibacter litoralis	0	0	0	0	0	0	0	0	0	0	0	0	0	0	0	0	0	1	0	0	0	0	0	0	0	0	0	0	0	0	0	0	0	0	1	0
species	82367	Paracoccus pantotrophus	0	0	1	0	0	0	0	0	0	0	0	0	0	0	0	0	0	0	0	0	0	0	0	0	0	0	0	0	0	0	0	1	0	0	0	1
species	446	Legionella pneumophila	0	0	1	2	1	0	4	1	0	0	0	1	0	0	1	1	0	0	0	0	0	0	0	0	0	1	1	0	0	1	0	0	3	2	0	0
species	2810347	Paenibacillus sp. TB2019	0	0	0	0	1	0	0	0	0	0	0	0	0	0	0	0	0	0	0	0	0	0	0	0	0	0	0	0	0	0	0	0	0	0	0	0
species	450	Legionella longbeachae	0	0	0	0	0	0	0	0	0	0	0	0	2	0	0	0	0	0	0	0	1	0	0	0	0	0	0	0	0	0	0	0	0	0	0	0
species	2777577	Vibrio sp. Sal10	0	0	0	0	0	0	0	0	0	0	0	0	0	0	0	0	0	0	0	0	0	0	1	0	1	0	0	0	0	0	0	0	0	0	0	0
species	2490851	Pantoea sp. CCBC3-3-1	0	0	0	0	0	0	0	0	0	0	0	0	0	0	0	0	0	0	0	0	0	0	0	0	1	0	0	0	0	0	0	0	0	0	0	0
species	454	Legionella israelensis	0	1	0	0	0	1	0	0	0	0	0	0	0	0	0	0	0	0	0	0	0	0	0	0	0	0	0	0	0	0	0	0	0	0	0	0
species	319939	Pseudomonas otitidis	0	0	0	0	0	0	0	0	0	0	0	0	0	0	0	0	0	0	0	2	0	0	0	0	0	0	0	0	0	0	0	0	0	0	0	0
species	360911	Exiguobacterium sp. AT1b	0	0	0	0	0	0	0	0	0	0	0	0	0	0	0	0	0	0	0	0	0	0	0	0	0	0	0	1	0	0	0	0	0	0	0	0
species	2490858	Staphylospora marina	0	0	0	0	0	0	0	0	0	0	0	0	0	0	0	0	0	0	0	0	0	2	0	0	0	0	0	0	0	0	0	0	0	0	0	0
species	82380	Microbacterium oxydans	0	0	0	0	0	0	0	0	0	0	0	0	0	0	0	0	0	0	0	0	0	0	0	0	0	0	0	0	0	0	0	0	0	0	0	1
species	1827285	Acinetobacter sp. MYb10	0	0	0	0	0	0	0	0	0	0	0	0	1	0	0	0	0	0	0	0	0	0	0	0	0	0	0	0	0	0	0	0	0	0	0	0
species	470	Acinetobacter baumannii	6	0	0	0	2	0	2	0	1	0	0	4	10	0	4	3	0	1	13	0	3	1	0	0	1	33	1	5	2	0	1	2	0	4	0	2
species	476	Moraxella bovis	0	0	0	0	0	0	1	0	0	0	0	0	0	0	0	0	0	0	0	0	0	0	0	0	0	0	0	0	0	0	0	0	0	0	0	0
species	478	Moraxella nonliquefaciens	0	0	0	0	0	0	0	0	0	0	0	0	0	0	0	0	0	0	0	1	0	0	0	0	0	0	0	0	0	0	0	0	0	0	0	0
species	480	Moraxella catarrhalis	0	0	0	0	0	0	0	0	0	0	0	0	1	0	0	0	0	0	0	0	1	0	0	0	0	0	0	0	0	0	0	0	0	0	0	0
species	484	Neisseria flavescens	0	0	1	0	0	0	1	0	0	0	0	0	0	0	1	0	0	0	0	3	0	2	0	0	1	0	0	0	0	0	0	0	0	0	1	0
species	485	Neisseria gonorrhoeae	1	7	0	2	5	8	4	3	3	1	0	2	5	2	2	1	4	5	4	3	0	3	3	5	2	5	0	8	4	2	1	0	4	4	1	5
species	486	Neisseria lactamica	0	0	0	1	0	0	0	0	0	0	0	0	0	0	0	0	0	0	0	0	0	0	0	0	0	0	0	0	0	0	0	0	0	0	0	0
species	487	Neisseria meningitidis	0	0	1	2	0	0	6	0	1	2	0	0	1	0	0	1	0	0	0	7	0	0	2	0	7	0	0	0	0	0	0	0	0	0	0	0
species	488	Neisseria mucosa	0	0	0	0	0	0	0	0	0	0	0	0	1	0	0	0	0	0	0	0	0	0	0	0	0	0	0	0	0	0	0	0	0	0	0	0
species	490	Neisseria sicca	0	0	0	0	0	0	0	0	0	0	0	0	1	0	0	0	0	0	0	0	0	0	0	0	1	0	0	0	0	0	0	0	0	0	0	0
species	1892855	Sphingosinicella sp. BN140058	0	0	0	0	0	0	0	0	0	0	0	0	0	0	0	0	0	0	0	0	0	0	0	0	0	0	0	0	0	0	0	0	1	0	0	0
species	2736602	Anaerocolumna sp. CTTW	0	0	0	0	0	0	0	0	0	0	0	0	0	0	0	0	0	0	0	0	0	0	0	0	0	0	1	0	0	0	0	0	0	0	0	0
species	500	Thermomicrobium roseum	0	0	0	0	0	0	0	0	0	0	0	0	0	0	0	0	0	0	0	0	0	0	0	1	0	0	0	0	0	0	0	0	0	1	0	1
species	983544	Lacinutrix sp. 5H-3-7-4	0	0	0	0	0	0	0	0	0	0	0	0	0	0	0	0	0	0	0	0	1	0	0	0	0	0	0	0	0	0	0	0	0	0	0	0
species	505	Kingella oralis	0	1	0	0	0	0	2	0	1	0	0	0	0	0	0	0	1	1	0	2	0	0	0	2	1	0	0	2	0	2	0	1	0	0	0	1
species	1827300	Pseudomonas sp. MYb193	0	0	0	0	0	0	0	0	0	0	1	0	0	0	0	0	0	0	0	0	0	0	0	0	2	0	0	0	0	0	0	0	0	0	0	0
species	511	Alcaligenes faecalis	0	0	0	0	0	0	0	0	0	0	0	0	0	0	0	1	0	0	0	2	0	0	0	0	0	0	0	0	0	0	0	0	0	0	0	0
species	188932	Pedobacter cryoconitis	0	1	0	0	1	0	0	0	0	0	0	0	0	0	0	0	0	0	0	0	0	0	0	0	0	0	0	0	0	0	0	0	0	0	0	0
species	475662	Halomonas beimenensis	0	0	0	0	0	0	0	0	0	0	0	0	0	0	0	0	0	1	114	0	0	0	0	0	0	0	0	0	0	0	0	0	1	0	0	0
species	2482728	Pedobacter sp. G11	0	0	0	0	0	0	0	0	0	0	0	0	0	0	0	0	0	0	1	0	0	0	0	0	0	0	0	0	0	0	0	0	0	0	0	0
species	529	Brucella anthropi	0	0	0	1	0	0	0	0	0	0	0	0	0	0	0	0	0	0	0	0	0	0	0	0	0	0	0	0	0	0	0	0	0	0	0	0
species	533	Beijerinckia indica	0	0	0	0	0	0	1	0	0	0	0	0	0	0	0	0	0	0	0	0	0	0	0	0	0	0	0	0	0	0	0	0	0	0	0	0
species	279058	Collimonas arenae	0	0	0	0	0	0	0	0	0	0	0	0	0	0	0	0	0	0	0	0	0	0	0	0	0	0	0	0	0	0	0	0	0	0	0	1
species	536	Chromobacterium violaceum	0	0	0	0	0	0	0	0	0	0	0	0	0	0	0	1	0	0	0	0	0	0	0	0	0	0	0	0	0	0	0	0	0	0	0	0
species	1671680	Rathayibacter tanaceti	0	0	0	0	0	0	0	0	0	0	0	0	0	0	0	0	1	0	0	0	0	0	0	0	0	0	0	0	0	0	0	0	0	0	0	0
species	537	Iodobacter fluviatilis	0	0	0	0	0	0	0	0	0	0	0	0	0	0	0	0	0	0	0	0	0	0	0	0	1	0	0	0	0	0	0	0	0	0	0	0
species	1081866	Halomonas socia	0	0	0	0	0	0	0	0	0	0	0	0	0	0	0	1	1	0	0	0	0	0	0	0	0	0	0	0	0	0	0	0	0	0	0	0
species	539	Eikenella corrodens	3	13	23	5	1	11	7	5	45	30	30	0	3	6	4	0	6	14	7	1	0	17	0	16	24	9	1	7	2	44	12	0	6	0	0	11
species	545	Citrobacter koseri	0	0	0	0	0	0	0	0	0	0	0	0	0	0	0	0	0	0	0	0	0	0	0	0	0	0	0	0	1	0	0	0	0	0	0	0
species	546	Citrobacter freundii	0	0	0	0	0	0	12	0	0	0	0	0	0	0	3	3	0	0	0	3	0	0	0	0	0	3	0	0	0	0	0	1	0	0	0	0
species	548	Klebsiella aerogenes	0	4	1	2	7	0	22	0	0	0	0	4	4	0	9	3	0	1	2	7	0	0	5	0	10	9	1	1	3	0	0	0	1	17	1	1
species	549	Pantoea agglomerans	0	2	0	1	33	0	1	0	0	0	0	1	1	0	11	0	0	0	0	5	0	0	1	0	6	5	1	0	1	1	0	1	0	6	0	2
species	1933880	Glutamicibacter halophytocola	0	0	0	0	0	0	0	0	1	0	0	0	0	0	0	0	0	0	0	0	0	0	0	0	1	0	0	0	0	0	0	0	0	0	0	0
species	550	Enterobacter cloacae	0	0	0	0	0	1	0	0	0	0	0	0	0	0	0	1	0	0	0	1	0	0	0	0	0	0	0	0	0	0	0	0	0	0	0	0
species	197162	Deferribacter desulfuricans	0	0	0	0	0	0	0	0	0	0	0	0	0	0	0	0	0	0	0	0	0	0	0	1	0	0	0	0	0	0	0	0	0	0	0	0
species	553	Pantoea ananatis	0	12	0	8	3	0	0	0	0	0	0	4	8	0	20	0	0	0	0	3	0	1	0	0	14	12	0	0	0	0	1	0	0	4	0	1
species	1704499	Methylovulum psychrotolerans	0	0	0	0	0	0	0	0	0	0	0	0	4	0	0	0	0	0	0	0	0	0	0	0	0	8	0	0	0	0	0	0	0	0	0	0
species	2736640	Pseudonocardia broussonetiae	0	0	0	0	0	0	1	0	0	0	0	0	0	0	1	0	0	0	0	0	0	0	0	0	0	0	0	0	0	0	0	1	0	0	0	0
species	554	Pectobacterium carotovorum	0	0	0	0	0	0	0	0	0	0	0	0	0	0	0	0	0	0	0	0	0	0	1	0	0	0	0	0	0	0	0	0	0	1	0	0
species	556	Dickeya chrysanthemi	0	0	1	0	0	0	0	0	0	0	0	0	0	0	0	0	0	0	0	0	0	0	0	0	0	0	0	0	0	0	0	0	0	0	0	0
species	2015795	Klebsiella sp. LY	0	0	0	0	0	0	0	0	0	1	0	0	0	0	0	0	0	0	0	0	0	0	0	0	0	0	0	0	0	0	0	0	0	7	0	0
species	562	Escherichia coli	7	91	22	57	82	14	230	10	46	11	3	56	85	5	74	35	12	38	47	61	19	21	39	23	119	123	23	26	37	12	46	29	20	112	16	29
species	563	Shimwellia blattae	0	0	0	0	0	0	0	0	0	0	0	1	1	0	0	0	0	0	0	0	0	0	0	0	0	0	0	0	0	0	0	0	0	0	0	0
species	564	Escherichia fergusonii	0	0	0	0	0	1	0	0	0	0	0	0	1	0	0	0	0	0	0	0	0	0	0	0	0	0	0	0	0	0	0	0	0	0	0	0
species	565	Atlantibacter hermannii	0	1	0	1	2	0	2	1	0	0	0	1	1	0	1	0	0	0	0	1	0	2	0	0	1	0	1	0	1	0	0	0	0	2	0	0
species	566	Pseudescherichia vulneris	3	6	0	0	0	0	0	1	0	0	0	0	1	0	0	1	0	0	0	3	0	0	3	0	4	0	0	0	0	0	0	0	0	3	0	0
species	156213	Anabaenopsis elenkinii	0	0	0	0	0	0	0	0	0	0	0	0	0	0	0	0	0	0	2	0	0	0	0	0	1	0	0	0	0	0	0	0	0	0	0	0
species	1712675	Turicibacter sp. H121	1	2	2	0	24	0	3	0	3	1	2	3	1	0	6	0	0	11	1	2	0	1	0	0	1	7	4	0	1	0	13	1	3	0	12	3
species	569	Hafnia alvei	0	0	0	0	0	0	0	0	0	0	0	1	0	0	0	0	0	0	0	0	0	0	0	0	0	0	0	0	0	0	0	0	0	0	0	0
species	571	Klebsiella oxytoca	0	0	1	2	15	1	3	2	0	0	0	0	2	1	1	0	0	0	0	0	0	1	0	0	7	14	8	0	1	0	0	1	0	0	0	2
species	573	Klebsiella pneumoniae	3	46	7	16	55	1	104	2	1	6	1	26	80	2	45	32	0	8	9	37	7	12	36	6	65	67	11	22	9	1	6	3	1	75	1	5
species	577	Raoultella terrigena	0	0	0	0	0	0	0	0	0	0	0	2	1	0	0	0	0	0	0	1	0	0	0	0	0	5	0	0	0	0	0	0	0	0	0	1
species	1778264	Candidatus Mikella endobia	0	0	0	0	0	0	2	0	0	0	0	0	0	0	0	0	0	0	0	0	0	0	0	0	0	0	0	0	0	0	0	0	0	0	0	0
species	582	Morganella morganii	0	1	1	4	2	0	7	1	0	0	0	3	3	0	1	1	0	1	0	3	0	0	2	0	3	4	0	1	0	0	1	0	0	1	0	0
species	2663022	Gracilibacillus sp. SCU50	0	0	0	0	0	0	0	0	0	0	0	0	0	0	0	0	0	1	0	0	0	0	0	0	0	0	0	0	0	0	0	0	0	0	0	0
species	584	Proteus mirabilis	2	10	0	1	9	2	3	0	2	6	3	7	9	2	4	2	2	4	3	3	2	1	3	4	3	4	1	3	4	2	1	6	0	4	2	6
species	74313	Brevundimonas subvibrioides	0	0	0	0	0	0	1	0	0	0	0	0	0	0	0	0	0	0	0	0	0	0	0	0	0	0	0	0	0	0	0	0	0	0	0	0
species	585	Proteus vulgaris	0	0	0	0	0	0	0	0	0	0	0	1	0	0	0	0	0	0	0	0	0	0	0	0	1	0	0	0	0	0	0	0	0	0	0	0
species	2663009	Fusobacterium pseudoperiodonticum	0	0	0	0	0	0	0	0	0	0	0	0	0	0	0	0	0	0	0	0	0	0	0	0	0	0	0	0	0	0	1	0	0	0	0	0
species	587	Providencia rettgeri	0	0	0	0	0	0	1	0	0	0	0	0	0	0	0	0	1	0	1	3	0	0	0	0	0	0	0	0	0	0	0	0	0	0	0	0
species	1778263	Candidatus Hoaglandella endobia	1	0	0	0	1	0	2	0	0	1	0	1	3	0	2	0	0	0	5	1	0	0	0	0	8	20	1	1	0	0	0	0	0	0	0	0
species	1778262	Candidatus Doolittlea endobia	0	0	0	0	0	0	0	0	0	0	0	1	1	0	0	0	0	0	0	0	0	0	0	0	0	0	0	0	0	0	0	0	0	0	0	0
species	279113	Collimonas pratensis	0	0	0	0	0	0	0	0	0	0	0	0	0	0	0	0	0	0	1	0	0	0	0	0	0	0	0	0	0	0	0	0	0	0	0	0
species	2785918	Salinimonas sp. G2-b	0	0	0	0	0	0	0	0	0	0	0	0	0	0	0	0	0	0	0	0	0	0	0	1	0	0	0	0	0	0	0	0	0	0	0	0
species	74329	Brevundimonas mediterranea	0	0	0	0	0	0	0	0	0	0	0	0	0	0	0	0	0	0	0	0	0	0	0	0	0	0	0	0	1	1	0	0	0	1	0	0
species	2572923	Vibrio taketomensis	0	3	0	0	4	0	0	0	0	1	0	1	0	0	0	0	0	0	0	0	0	0	0	0	0	1	2	0	0	0	0	0	0	2	0	0
species	1040979	Cupriavidus neocaledonicus	0	0	0	0	0	0	0	0	0	0	0	2	0	0	0	0	0	0	0	0	0	0	0	0	0	0	0	0	0	0	0	0	0	0	0	0
species	2785910	Pseudoalteromonas sp. A41-2	0	0	0	0	0	0	1	0	0	0	0	0	0	0	1	0	0	0	0	1	0	0	0	0	2	2	0	0	1	0	0	0	0	0	0	0
species	352858	Bacillus sp. Y1	0	0	0	0	0	0	1	0	0	0	0	0	0	0	0	0	0	0	0	0	0	0	0	0	0	1	0	0	0	0	0	0	0	0	1	0
species	614	Serratia liquefaciens	0	0	1	0	0	0	3	0	0	1	0	1	0	0	0	0	0	0	0	1	0	0	0	1	2	0	0	0	0	0	0	0	0	3	0	0
species	615	Serratia marcescens	0	0	0	0	1	0	1	0	0	0	0	0	0	0	1	0	0	0	0	0	0	0	0	0	0	0	0	0	0	0	0	0	0	0	0	0
species	1581680	Candidatus Methylopumilus turicensis	0	0	0	0	0	0	1	0	0	0	0	0	0	0	0	0	0	0	0	0	0	0	0	0	0	0	0	0	0	0	0	0	0	0	0	0
species	82541	Cupriavidus gilardii	0	0	0	0	0	0	0	0	0	0	0	0	0	0	0	0	0	0	0	0	0	0	1	0	0	0	0	0	0	0	0	0	0	0	0	0
species	623	Shigella flexneri	0	1	0	2	1	0	8	0	0	0	0	1	4	0	1	1	0	1	0	0	0	0	0	1	2	4	1	0	0	0	0	0	0	3	0	0
species	2499145	Rhodococcus sp. X156	0	0	0	0	0	0	0	0	0	0	0	0	0	0	0	0	0	0	0	0	0	0	0	0	0	0	0	0	0	0	1	0	0	0	0	0
species	90736	Moritella marina	1	7	0	1	0	0	2	0	0	0	0	4	3	0	0	1	1	0	1	1	1	0	1	4	2	0	0	4	0	0	0	1	0	0	0	0
species	628	Xenorhabdus nematophila	0	0	0	0	0	0	0	0	0	0	0	0	0	1	0	0	0	0	0	0	0	0	0	0	1	0	0	0	0	0	0	0	0	0	0	0
species	630	Yersinia enterocolitica	0	0	1	0	3	0	13	0	0	0	0	2	3	1	4	1	0	0	0	0	0	0	0	0	2	4	0	0	0	0	0	0	0	3	0	1
species	57975	Burkholderia thailandensis	0	0	0	0	0	0	0	0	0	0	0	0	0	0	0	0	0	1	0	2	0	0	0	0	0	0	0	0	0	0	0	0	0	0	0	0
species	632	Yersinia pestis	0	2	0	0	3	0	5	0	0	0	0	4	1	0	0	4	0	1	0	2	0	0	1	0	0	2	0	0	0	0	0	1	0	1	0	0
species	2769491	Massilia sp. LPB0304	0	0	0	0	0	1	0	0	0	0	0	0	0	0	0	0	0	0	0	0	0	0	0	0	0	0	0	0	0	0	0	0	0	0	0	0
species	633	Yersinia pseudotuberculosis	0	0	0	0	0	0	1	0	0	0	0	0	0	0	0	0	0	0	0	0	0	0	0	0	0	0	0	0	0	0	0	0	0	1	0	0
species	221822	Phaeobacter inhibens	0	0	0	0	0	0	0	0	0	0	0	0	0	0	0	0	0	0	0	0	0	0	0	0	0	0	0	0	0	0	0	0	0	0	0	1
species	638	Arsenophonus nasoniae	0	3	1	0	3	1	4	0	0	0	0	0	0	0	1	2	0	1	0	1	0	1	2	0	2	7	1	0	0	2	0	0	0	6	0	0
species	1663591	Magnetospirillum sp. XM-1	0	0	0	0	0	0	0	0	0	0	0	0	0	0	0	0	0	0	0	0	0	0	0	0	0	0	0	0	0	0	0	0	0	0	0	1
species	644	Aeromonas hydrophila	0	0	0	0	0	0	16	1	0	0	0	1	0	0	0	4	0	0	0	1	0	0	0	0	1	0	0	0	1	0	0	0	0	0	0	0
species	645	Aeromonas salmonicida	0	0	0	0	0	0	53	1	0	0	0	3	4	0	0	14	0	4	2	7	0	0	0	1	3	0	0	0	0	0	1	0	0	0	0	0
species	361101	Streptococcus pseudoporcinus	0	27	1	9	0	0	388	97	2	1	0	0	2	29	1	298	0	373	4	0	2	2	0	8	6	3	0	2	0	4	88	0	2	1	0	11
species	648	Aeromonas caviae	0	0	0	0	3	0	25	0	0	0	0	1	0	0	0	4	0	1	1	6	0	0	0	1	0	0	0	0	0	0	0	0	0	0	0	0
species	1155739	Moorea producens	0	0	0	0	0	0	0	0	0	0	0	0	0	0	0	0	0	0	0	0	0	0	0	1	0	0	0	0	0	0	0	0	0	0	0	0
[truncated: 2,767 more rows]

## Sheet: phylum
Rank	TaxId	Scientific Name	1	2	3	4	5	6	7	8	9	10	11	12	13	14	15	16	17	18	19	20	21	22	23	24	25	26	27	28	29	30	31	32	33	34	35	36
phylum	1239	Firmicutes	90.884	95.4231	98.3078	93.7378	89.4948	96.384	79.6937	96.8804	96.8504	96.8285	98.3591	93.8906	90.2786	92.9628	91.4398	84.0452	98.0924	98.872	93.7757	87.2355	93.1151	97.9271	94.5389	96.8468	88.3209	89.5934	85.4699	92.1222	78.8158	94.3331	94.2573	92.8469	96.852	25.4324	91.2767	93.9411
phylum	1224	Proteobacteria	7.93626	3.60708	1.1387	4.6998	8.80553	2.79551	19.4247	2.56049	1.85512	2.16388	0.671445	5.53383	8.9584	5.70788	7.0938	14.2241	1.09586	0.793902	3.86749	10.1893	4.03432	1.28995	4.12791	1.31263	10.4461	9.66556	12.6107	6.09584	9.1944	4.02837	3.88618	5.64147	2.41279	67.7888	6.77449	4.78966
phylum	201174	Actinobacteria	0.566876	0.644185	0.286934	1.21905	1.11436	0.531058	0.646246	0.249002	0.451889	0.369344	0.682761	0.30031	0.484169	0.764374	0.813637	0.831142	0.53241	0.136232	1.73213	0.950028	1.12396	0.417443	0.862515	0.893572	0.920456	0.435551	0.885878	1.41618	1.40105	0.945565	1.41152	1.12829	0.577293	3.48981	1.49808	0.969336
phylum	976	Bacteroidetes	0.199173	0.108551	0.0677798	0.11025	0.177352	0.056686	0.0560329	0.108057	0.489263	0.31314	0.0113165	0.028154	0.063373	0.20771	0.42074	0.657549	0.0334249	0.0375812	0.0908661	0.121798	1.21627	0.0788304	0.117104	0.12736	0.0770614	0.110302	0.712176	0.062709	0.0606224	0.0874324	0.0584388	0.13069	0.0592096	1.6677	0.19886	0.105592
phylum	544448	Tenericutes	0.15321	0.0943144	0.090373	0.0693001	0.159617	0.0954711	0.0522973	0.122152	0.0849416	0.0883215	0.158431	0.0907186	0.0760476	0.0747757	0.0989976	0.0631247	0.114599	0.0775112	0.412683	1.31542	0.217191	0.130787	0.110348	0.651178	0.0713531	0.104645	0.121591	0.146321	10.2789	0.456591	0.116878	0.0784143	0.0444072	0.0308833	0.0928013	0.0739145
phylum	203682	Planctomycetes <Planctomycetes>	0.0612839	0.00711807	0.00451865	0.01575	0.00886761	0.00596694	0.00933881	0.0187926	0.00339766	0.00401461	0	0.0469234	0.00253492	0.166168	0.0216557	0.0105208	0.0119374	0.0123313	0.0302887	0.0208797	0.0162893	0.0465816	0.10134	0.0287587	0.0171248	0.00424238	0.0434254	0.020903	0.0404149	0.0259059	0.0112382	0.00435635	0.00493413	0.0617665	0.0132573	0.0105592
phylum	200795	Chloroflexi <Chloroflexi>	0.0459629	0.0142361	0.0112966	0.0315	0.0591174	0.0149174	0.0186776	0.0281889	0.0509649	0.0321169	0.022633	0.0375387	0.0329539	0.00830841	0.0309368	0.0263019	0.0238749	0.0264243	0.0170374	0.0243597	0.0542977	0.0214992	0.027024	0.032867	0.0242601	0.0311108	0.0347403	0.041806	0.00673582	0.0388588	0.00899058	0.0217817	0.00493413	0.0154416	0	0.0168947
phylum	203691	Spirochaetes <Spirochaetes>	0.0459629	0.0373699	0.0158153	0.02205	0.0354704	0.0268512	0.0354875	0.00939629	0.0237836	0.0160585	0	0.00625645	0.0202793	0.0166168	0.0154684	0.0368227	0.0381998	0.00352324	0.00567913	0.0452394	0.070587	0.0304572	0.02252	0.0267045	0.0214059	0.00424238	0.0260552	0.0156773	0.0269433	0.0161912	0.0247241	0.0566325	0.0148024	0.447807	0.0530293	0.0168947
phylum	200940	Thermodesulfobacteria <phylum>	0.0306419	0.0142361	0.0180746	0.01575	0.0591174	0.0149174	0.0224131	0	0.0169883	0.0281023	0.022633	0.0250258	0.0354889	0.0166168	0.0309368	0.0157812	0.0143249	0.00880809	0.0132513	0.0173998	0.0380084	0.0161244	0.004504	0.00821676	0.0285413	0.00989889	0.0173702	0.0156773	0.00673582	0.0226677	0.0224765	0.00435635	0.00986826	0.0154416	0	0.0147829
phylum	74201	Verrucomicrobia	0.015321	0.00355904	0.00225933	0	0.00591174	0.00298347	0.00186776	0	0.00339766	0	0	0.00312823	0	0.00830841	0	0	0	0.00176162	0	0.00695991	0	0	0	0.00205419	0.00142706	0.00141413	0	0.00261288	0	0.00647647	0.00449529	0.00435635	0.00493413	0	0	0.00211184
phylum	1297	Deinococcus-Thermus	0.015321	0.00355904	0.00225933	0.00630001	0.00295587	0.00298347	0.00186776	0	0.00339766	0	0	0.00312823	0.00506984	0	0.00309368	0.00526039	0.00716247	0.000587206	0.00378609	0.00695991	0.0217191	0.0053748	0.002252	0.00205419	0.00142706	0.00141413	0	0.00261288	0.0943015	0.00323824	0.00224765	0	0	0.0308833	0	0.00211184
phylum	200930	Deferribacteres <phylum>	0.015321	0	0	0	0	0	0.00186776	0	0	0	0	0.00312823	0	0	0	0	0	0	0	0	0.00542977	0.0017916	0	0.00410838	0	0	0	0	0	0	0	0	0	0	0	0
phylum	95818	Candidatus Saccharibacteria	0.015321	0.00177952	0.0090373	0.0126	0.0147793	0.00298347	0	0	0.112123	0.136497	0.00377216	0.0125129	0.00760476	0.0166168	0.00618735	0.00526039	0.00238749	0.00763368	0.00378609	0.00695991	0.00542977	0	0.002252	0.00205419	0.00142706	0.00707064	0.00868508	0.00522575	0	0.00323824	0.0157335	0	0.00493413	0.0154416	0	0.00422369
phylum	204428	Chlamydiae <Chlamydiae>	0.015321	0.00177952	0.00225933	0.00315	0	0	0	0	0	0	0	0	0.00253492	0.00830841	0.00618735	0.00526039	0	0.00117441	0	0	0	0	0.006756	0.00205419	0.00713531	0.00282825	0	0	0	0.00323824	0	0	0	0	0	0
phylum	2138240	Coprothermobacterota	0	0.00355904	0	0.00315	0	0	0.00186776	0	0	0	0	0.00312823	0	0.00830841	0	0	0	0.00176162	0	0	0	0	0.004504	0	0	0.00141413	0	0	0	0	0	0	0.00493413	0	0	0.00211184
phylum	65842	Fibrobacteres <Fibrobacteres>	0	0.00355904	0	0	0	0	0	0	0	0	0	0.00312823	0	0	0	0	0	0	0	0	0.00542977	0	0	0	0	0	0	0.0104515	0	0	0	0.0087127	0	0	0	0
phylum	57723	Acidobacteria <Acidobacteria>	0	0.00355904	0.00451865	0	0	0.00298347	0	0.00469814	0	0	0	0	0	0	0	0.00526039	0.00954996	0.000587206	0.00189304	0.00347996	0.00542977	0	0.002252	0	0.00285413	0	0	0	0.00673582	0	0.00449529	0.0087127	0	0	0	0.00211184
phylum	74152	Elusimicrobia <phylum>	0	0.00177952	0	0	0.00591174	0.00596694	0	0.00469814	0	0	0	0	0.00253492	0	0	0	0.00477498	0.00234882	0.00189304	0	0.0108595	0.0017916	0	0	0	0	0.00868508	0.00261288	0	0	0.00224765	0	0	0	0	0
phylum	508458	Synergistetes	0	0	0.00225933	0	0	0	0.00186776	0	0	0	0	0	0	0	0	0	0	0.000587206	0	0	0	0	0	0	0	0	0	0	0	0.00323824	0	0	0	0	0.0132573	0
phylum	1090	Chlorobi	0	0.00177952	0	0	0	0	0	0	0	0	0	0	0.00253492	0	0	0	0	0	0	0.00347996	0.0325786	0	0.004504	0	0.00142706	0	0	0	0.00673582	0	0.00224765	0	0	0	0	0
phylum	1117	Cyanobacteria	0	0.00889759	0.013556	0.0315	0.023647	0.00895041	0.0205454	0	0.00679532	0.00802923	0.0528103	0.00312823	0.0101397	0.0332336	0.0123747	0.0157812	0.00716247	0.00234882	0.0170374	0.0347996	0.0162893	0.008958	0.031528	0.0123251	0.0199789	0.00848476	0.0173702	0.0130644	0.00673582	0.0161912	0.143849	0.013069	0.00493413	0.84929	0.039772	0.0337895
phylum	67812	Candidatus Omnitrophica	0	0	0	0	0	0	0	0	0	0	0	0	0.00253492	0	0	0	0	0	0.00189304	0	0	0	0	0	0	0	0	0	0	0	0	0	0	0	0	0
phylum	67819	Armatimonadetes	0	0	0	0	0	0	0	0	0	0	0	0	0	0	0	0	0	0	0.00189304	0	0	0	0	0	0	0	0	0.00261288	0.00673582	0	0	0	0	0	0	0
phylum	68297	Dictyoglomi <Dictyoglomi>	0	0	0	0	0	0	0	0	0.00339766	0	0	0	0	0	0	0	0	0	0	0	0	0	0	0	0	0	0	0	0	0	0	0	0	0.0154416	0	0
phylum	142182	Gemmatimonadetes <phylum>	0	0.00177952	0	0	0.00591174	0.00298347	0	0	0.00339766	0	0	0.00312823	0	0	0.00309368	0.00526039	0	0.000587206	0.00757217	0	0	0	0	0	0.00856238	0.00565651	0.0173702	0.00522575	0	0	0.00224765	0	0	0	0.0132573	0.00211184
phylum	134625	Kiritimatiellaeota	0	0	0	0	0	0	0	0	0	0	0	0	0	0	0	0	0	0	0.00189304	0	0	0	0	0	0	0	0	0	0	0.00323824	0	0	0	0	0	0
phylum	1134404	Ignavibacteriae	0	0	0.00225933	0	0	0	0	0	0	0	0	0	0	0	0	0.00526039	0	0	0	0	0	0	0	0	0	0	0	0	0	0	0	0	0	0	0	0
phylum	200783	Aquificae <phylum>	0	0	0.0158153	0.00945001	0.0118235	0.0328182	0	0.00939629	0.0169883	0	0	0	0.00760476	0	0	0.0315623	0.00238749	0.00704647	0.00567913	0.0104399	0	0.0143328	0.02252	0.0267045	0.0142706	0.00989889	0	0	0	0	0	0	0	0	0	0
phylum	200918	Thermotogae <phylum>	0	0	0	0	0	0.00298347	0.00186776	0	0.00679532	0	0	0	0	0	0	0.00526039	0	0.00117441	0	0.00347996	0	0	0.002252	0	0.00142706	0	0	0.00261288	0	0	0	0.00435635	0	0	0	0.00211184
phylum	200938	Chrysiogenetes <phylum>	0	0.00177952	0	0	0	0	0	0	0.00339766	0	0	0	0	0	0	0	0	0	0	0	0.00542977	0	0	0	0.00285413	0.00141413	0	0	0	0	0	0	0	0	0	0
phylum	1930617	Calditrichaeota	0	0	0	0	0	0	0	0	0	0	0	0.00312823	0	0	0	0	0	0	0	0	0	0	0	0	0	0	0	0	0	0	0	0	0	0	0	0
phylum	456828	Candidatus Cloacimonetes	0	0	0	0.00315	0	0	0	0	0.00679532	0.00401461	0	0	0	0	0	0	0	0	0	0	0	0	0.004504	0	0.00142706	0	0	0	0	0	0	0	0	0	0	0
phylum	40117	Nitrospirae	0	0.00177952	0	0	0.00591174	0.00298347	0	0	0	0	0	0.00312823	0.00253492	0	0	0	0	0	0	0	0	0	0	0.00205419	0.00142706	0	0	0.00261288	0	0.00323824	0.00224765	0.00435635	0	0.0154416	0	0.00211184
phylum	32066	Fusobacteria <Fusobacteria>	0	0.0106771	0.00451865	0.00945001	0.00886761	0.00596694	0.00933881	0.00469814	0.00679532	0.00802923	0.0150886	0	0.00506984	0	0.00309368	0.00526039	0.00954996	0.00411044	0.00757217	0.00347996	0.00542977	0.008958	0.004504	0.0184877	0.00713531	0.00141413	0.0260552	0.0130644	0.0471507	0.00323824	0.0224765	0.0435635	0	0.123533	0.0265146	0.00844737

## Sheet: class
Rank	TaxId	Scientific Name	1	2	3	4	5	6	7	8	9	10	11	12	13	14	15	16	17	18	19	20	21	22	23	24	25	26	27	28	29	30	31	32	33	34	35	36
class	91061	Bacilli	90.1327	95.2244	98.2051	93.6513	89.0949	96.2546	79.4452	96.8055	96.7418	96.767	98.2853	93.7349	90.0553	92.8559	91.252	83.7505	97.9399	98.7782	93.5027	87.0437	92.1026	97.3056	94.3535	96.6422	88.158	89.4543	84.5248	91.9495	78.3457	94.1452	94.219	92.5418	96.7172	24.7912	90.8316	93.793
class	1236	Gammaproteobacteria	4.73068	2.96687	0.72391	3.62694	7.70183	1.10571	15.7926	1.51869	0.734381	1.34844	0.161111	4.986	8.18123	2.36731	6.4591	12.1938	0.376113	0.593527	3.29698	9.23164	2.65512	0.785412	3.02316	0.501169	9.91148	9.17132	5.79325	3.22821	4.8966	1.22112	1.13858	0.834635	0.602349	48.9046	2.31237	0.88887
class	28211	Alphaproteobacteria	2.01405	0.409598	0.267184	0.786797	0.869513	1.49757	2.9147	0.885503	0.820576	0.450835	0.349074	0.429553	0.594671	1.55013	0.42329	1.60094	0.589648	0.125174	0.330665	0.695924	1.23415	0.385434	0.621735	0.699549	0.296995	0.352632	6.06785	2.3192	3.9076	2.43234	2.49513	4.316	1.69662	14.9409	3.78634	3.81653
class	28216	Betaproteobacteria	1.04606	0.201174	0.123316	0.153521	0.223416	0.176185	0.839283	0.138062	0.28272	0.333049	0.149603	0.117729	0.185352	1.62595	0.210077	0.314851	0.121327	0.0473145	0.0734811	0.216589	0.0849185	0.0927222	0.439144	0.0751754	0.227114	0.13585	0.726371	0.541146	0.421883	0.326733	0.16696	0.348137	0.12047	4.28684	0.554429	0.114345
class	186801	Clostridia	0.749415	0.137741	0.0685088	0.102348	0.196244	0.0850547	0.0474708	0.0761723	0.0827472	0.0893546	0.0920634	0.0795469	0.15446	0.101095	0.116013	0.341534	0.104341	0.0904365	0.18757	0.0461582	0.226449	0.612694	0.0993852	0.106498	0.0844398	0.0765962	0.77952	0.170608	0.0691611	0.135314	0.111307	0.129435	0.0752936	0.646178	0.189317	0.0927704
class	1760	Actinomycetia	0.49961	0.637959	0.285453	1.20578	1.11406	0.534629	0.647501	0.242799	0.444766	0.357418	0.690475	0.292733	0.476252	0.775063	0.808955	0.816479	0.521705	0.128168	1.73261	0.95512	1.13225	0.407251	0.873665	0.879135	0.928838	0.439344	0.87696	1.39685	1.39705	0.917492	1.44235	1.12921	0.582271	3.49882	1.52806	0.97301
class	31969	Mollicutes	0.156128	0.0942439	0.0913451	0.070364	0.163034	0.0972053	0.0512684	0.12378	0.0827472	0.0893546	0.145767	0.0890925	0.07723	0.0758214	0.0877936	0.0640376	0.111621	0.0766614	0.413814	1.34214	0.220788	0.13272	0.10863	0.655697	0.0727929	0.104055	0.115156	0.146616	10.554	0.462046	0.120583	0.0803392	0.0451762	0.0315209	0.0946586	0.0755108
class	526524	Erysipelotrichia	0.10929	0.023561	0.0114181	0.0287853	0.0784977	0.009113	0.0208871	0	0.0206868	0.0203079	0.0191799	0.0159094	0.015446	0	0.0376258	0.0106729	0.0218388	0.0155718	0.212708	0.0177532	0.78125	0.00909041	0.0508482	0.0125292	0.0291172	0.0231234	0.0708654	0.00266574	0.0138322	0.0429043	0.0695668	0.0267797	0.0200783	0.0157604	0.175794	0.0107873
class	200643	Bacteroidia	0.078064	0.0598086	0.0251199	0.0159918	0.0935934	0.00607533	0.00569649	0.0285646	0.0482692	0.0121847	0.00383597	0.00954563	0.023169	0.0673968	0.00940645	0.0587011	0.0169858	0.00598917	0.00966856	0.00710126	0.0509511	0.0127266	0.0392918	0.0396759	0.00582343	0.0115617	0.124015	0.0186602	0.0276644	0.0363036	0.00695668	0.0714126	0.0301175	0.992908	0.0946586	0.0107873
class	117743	Flavobacteriia	0.0624512	0.0163114	0.0251199	0.0639672	0.0362297	0.0334143	0.0284825	0.06189	0.399945	0.235571	0.00383597	0.00954563	0.0180203	0.10952	0.313548	0.512301	0.00485307	0.0269513	0.0232045	0.0923164	0.0169837	0.0527244	0.0300467	0.070999	0.0363965	0.0737058	0.301178	0.0213259	0.0138322	0.0264026	0.0139134	0.0357063	0.0250979	0.36249	0.0540906	0.0798257
class	28221	Deltaproteobacteria	0.0624512	0.0362476	0.00913451	0.0639672	0.0513254	0.018226	0.0246848	0.00476077	0.0068956	0.0121847	0.0115079	0.0159094	0.0102973	0.160067	0.0125419	0.0213459	0.00727961	0.00778592	0.0154697	0.0355063	0.0679348	0.00545425	0.0184903	0.010441	0.0218379	0.020233	0.0531491	0.00533149	0.0276644	0.019802	0.0255078	0.214238	0.0100392	0.157604	0.0811359	0.0172596
class	203683	Planctomycetia	0.0624512	0.00724953	0.00456725	0.00959509	0.00905742	0.00607533	0.00759532	0.0190431	0.0034478	0.00406157	0	0.0477281	0.00257433	0.168492	0.0219484	0.0106729	0.00970615	0.0101816	0.0290057	0.0177532	0.00566123	0.0472701	0.0993852	0.0271467	0.0160144	0.00433564	0.0442909	0.0213259	0.0414966	0.019802	0.00695668	0.00446329	0.00501958	0.0472813	0.0135227	0.0086298
class	203692	Spirochaetia	0.0468384	0.03806	0.0159854	0.0223885	0.0362297	0.027339	0.0360778	0.00952154	0.0241346	0.0162463	0	0.00636375	0.0205947	0.0168492	0.0156774	0.0373552	0.0388246	0.0035935	0.00580114	0.0461582	0.073596	0.0309074	0.0231128	0.0271467	0.0218379	0.00433564	0.0265745	0.0159945	0.0276644	0.0165017	0.0255078	0.0580228	0.0150587	0.457053	0.0540906	0.0172596
class	67799	Thermodesulfobacteria <class>	0.0312256	0.0144991	0.018269	0.0159918	0.0603828	0.0151883	0.022786	0	0.017239	0.028431	0.0230158	0.025455	0.0360407	0.0168492	0.0313548	0.0160094	0.0145592	0.00898376	0.013536	0.0177532	0.0396286	0.0163627	0.00462257	0.00835282	0.0291172	0.0101165	0.0177164	0.0159945	0.00691611	0.0231023	0.0231889	0.00446329	0.0100392	0.0157604	0	0.0151022
class	84998	Coriobacteriia	0.0312256	0.00543715	0.00228363	0.00959509	0.0150957	0.00303767	0.00569649	0.00476077	0	0	0	0.00318188	0.007723	0	0	0.00533646	0.00727961	0.00239567	0.00386742	0.0106519	0	0.00545425	0	0.00626462	0.00291172	0.00289042	0.00885818	0.010663	0.0276644	0.00660066	0	0.00446329	0.00501958	0.0630418	0	0.0043149
class	29547	Epsilonproteobacteria	0.0312256	0.00906191	0.0205526	0.0319836	0.0573637	0.009113	0.0322801	0.00476077	0.0206868	0.00812315	0	0.00954563	0.0102973	0.0252738	0.00313548	0.0373552	0.00485307	0.00299459	0.0212708	0.0710126	0.00566123	0.0163627	0.0392918	0.0229703	0.0218379	0.0158973	0.0442909	0.00266574	0.00691611	0.019802	0.00463779	0.0133899	0.00501958	0.141844	0.040568	0.0043149
class	301297	Dehalococcoidia	0.0312256	0.00362476	0.00456725	0.00639672	0.00905742	0.00303767	0.00189883	0.0238039	0.017239	0.0203079	0.00383597	0.00954563	0.023169	0	0.00627097	0.0106729	0.00242654	0.0113794	0.00386742	0	0	0.00727233	0.00924513	0.00835282	0.00582343	0.0115617	0.00885818	0.0133287	0	0.00660066	0	0.00446329	0	0	0	0.0043149
class	188787	Deinococci	0.0156128	0.00362476	0.00228363	0.00639672	0.00301914	0.00303767	0.00189883	0	0.0034478	0	0	0.00318188	0.00514867	0	0.00313548	0.00533646	0.00727961	0.000598917	0.00386742	0.00710126	0.0226449	0.00545425	0.00231128	0.00208821	0.00145586	0.00144521	0	0.00266574	0.0968255	0.00330033	0.00231889	0	0	0.0315209	0	0.00215745
class	909932	Negativicutes	0.0156128	0.023561	0.0159854	0.0191902	0.0241531	0.018226	0.00379766	0	0	0.00812315	0.0115079	0.0286369	0.0283177	0	0.0407613	0.0213459	0.0145592	0.0113794	0.0328731	0.0319557	0.147192	0.00909041	0.0439144	0.00626462	0.0276613	0.0115617	0.00885818	0.0186602	0	0.0231023	0.02087	0.0267797	0.0100392	0.0315209	0.040568	0.0086298
class	189775	Thermomicrobia <Thermomicrobia>	0.0156128	0	0	0.00319836	0.0120766	0	0.00189883	0	0.0034478	0	0	0	0	0	0.00313548	0	0	0	0	0	0	0	0	0.00208821	0	0	0	0	0	0	0	0	0	0.0157604	0	0.00215745
class	68337	Deferribacteres <class>	0.0156128	0	0	0	0	0	0.00189883	0	0	0	0	0.00318188	0	0	0	0	0	0	0	0	0.00566123	0.00181808	0	0.00417641	0	0	0	0	0	0	0	0	0	0	0	0
class	1497346	Thermoleophilia	0.0156128	0	0	0	0	0	0	0	0	0	0	0	0	0	0	0	0	0	0.00193371	0	0	0	0	0	0	0	0	0	0.00691611	0.00330033	0.00231889	0	0	0	0	0
class	768503	Cytophagia	0.0156128	0.0199362	0.00685088	0.0127934	0.0271723	0.00607533	0.011393	0.0142823	0.017239	0.00812315	0.00383597	0.00954563	0.0128717	0.0084246	0.00940645	0.0213459	0.00242654	0.00179675	0.0174034	0.0106519	0.911458	0.00545425	0.0184903	0.010441	0.0145586	0.0115617	0.248029	0.010663	0.0138322	0.019802	0.00463779	0.0178532	0	0.189125	0.040568	0.0086298
class	203494	Verrucomicrobiae	0.0156128	0.00362476	0.00228363	0	0.00603828	0.00303767	0.00189883	0	0.0034478	0	0	0.00318188	0	0	0	0	0	0.00179675	0	0.00355063	0	0	0	0.00208821	0.00145586	0	0	0	0	0	0.00231889	0	0	0	0	0
class	204429	Chlamydiia	0.0156128	0.00181238	0.00228363	0.00319836	0	0	0	0	0	0	0	0	0.00257433	0.0084246	0.00627097	0.00533646	0	0.00119783	0	0	0	0	0.00693385	0.00208821	0.00727929	0.00289042	0	0	0	0.00330033	0	0	0	0	0	0
class	2138243	Coprothermobacteria	0	0.00362476	0	0.00319836	0	0	0.00189883	0	0	0	0	0.00318188	0	0.0084246	0	0	0	0.00179675	0	0	0	0	0.00462257	0	0	0.00144521	0	0	0	0	0	0	0.00501958	0	0	0.00215745
class	188708	Thermotogae <class>	0	0	0	0	0	0.00303767	0.00189883	0	0.0068956	0	0	0	0	0	0	0.00533646	0	0.00119783	0	0.00355063	0	0	0.00231128	0	0.00145586	0	0	0.00266574	0	0	0	0.00446329	0	0	0	0.00215745
class	1663419	Fimbriimonadia	0	0	0	0	0	0	0	0	0	0	0	0	0	0	0	0	0	0	0.00193371	0	0	0	0	0	0	0	0	0.00266574	0.00691611	0	0	0	0	0	0	0
class	1737404	Tissierellia	0	0.00724953	0.0114181	0.00319836	0.00301914	0.00303767	0.00569649	0.00476077	0.0137912	0.00812315	0.0115079	0.00636375	0.00257433	0	0.00627097	0.0106729	0.00727961	0.00539025	0.0116023	0.0142025	0.0509511	0.00545425	0.016179	0.0960575	0.00727929	0.00578085	0.0177164	0.00266574	0.00691611	0.0132013	0.0115945	0.0133899	0.00501958	0.0315209	0.040568	0.00215745
class	475962	Caldilineae	0	0	0	0	0	0	0	0	0	0	0	0	0	0	0	0	0	0.000598917	0	0	0	0	0	0	0	0	0	0	0	0	0	0	0	0	0	0
class	795747	Ignavibacteria	0	0	0.00228363	0	0	0	0	0	0	0	0	0	0	0	0	0.00533646	0	0	0	0	0	0	0	0	0	0	0	0	0	0	0	0	0	0	0	0
class	2811502	Thermodesulfovibrionia	0	0	0	0	0.00301914	0	0	0	0	0	0	0	0	0	0	0	0	0	0	0	0	0	0	0	0	0	0	0	0	0	0	0	0	0	0	0
class	2008785	Hydrogenophilalia	0	0	0	0	0	0	0	0	0	0	0	0	0	0	0	0	0	0	0	0	0	0	0	0	0	0.00144521	0.00885818	0	0.00691611	0	0	0	0	0	0	0
class	1853228	Chitinophagia	0	0	0.0114181	0.00319836	0.00301914	0.00303767	0.00569649	0	0.0034478	0.00406157	0	0	0.00257433	0.0084246	0.00313548	0.0213459	0.00242654	0.000598917	0	0	0.0113225	0	0.00231128	0.00208821	0.00436758	0.00289042	0.00885818	0	0	0.00330033	0.00695668	0.00446329	0	0.0157604	0	0.0043149
class	2517206	Candidatus Brocadiae	0	0	0	0	0	0	0	0	0	0	0	0	0	0	0	0	0	0.00119783	0.00193371	0	0	0	0	0.00208821	0.00145586	0	0	0	0	0.00660066	0.00463779	0	0	0	0	0.00215745
class	649775	Synergistia	0	0	0.00228363	0	0	0	0.00189883	0	0	0	0	0	0	0	0	0	0	0.000598917	0	0	0	0	0	0	0	0	0	0	0	0.00330033	0	0	0	0	0.0135227	0
class	641853	Elusimicrobia <class>	0	0.00181238	0	0	0.00603828	0.00607533	0	0.00476077	0	0	0	0	0.00257433	0	0	0	0.00485307	0.00239567	0.00193371	0	0.0113225	0.00181808	0	0	0	0	0.00885818	0.00266574	0	0	0.00231889	0	0	0	0	0
class	666505	Phycisphaerae	0	0	0	0.00639672	0	0	0.00189883	0	0	0	0	0	0	0	0	0	0.00242654	0.00119783	0	0.00355063	0.0113225	0	0.00462257	0	0	0	0	0	0	0	0	0	0	0.0157604	0	0
class	191410	Chlorobia	0	0.00181238	0	0	0	0	0	0	0	0	0	0	0.00257433	0	0	0	0	0	0	0.00355063	0.0339674	0	0.00462257	0	0.00145586	0	0	0	0.00691611	0	0.00231889	0	0	0	0	0
class	117747	Sphingobacteriia	0	0.00724953	0	0.00959509	0.0150957	0.00607533	0.00569649	0.00476077	0.0241346	0.0243694	0	0	0.00514867	0.0168492	0.090929	0.0266823	0.00727961	0.00239567	0.00386742	0.00710126	0	0.00727233	0.00462257	0.00417641	0.00145586	0.0115617	0.0265745	0.00533149	0.00691611	0.00330033	0	0.00446329	0.00501958	0.141844	0	0.00215745
class	84992	Acidimicrobiia	0	0.00181238	0	0.00959509	0.00603828	0	0	0	0.0034478	0.00406157	0	0.00954563	0.00514867	0	0	0.00533646	0.00485307	0.00119783	0.00193371	0.00355063	0.0113225	0	0.00462257	0.00208821	0	0	0.00885818	0	0	0.00330033	0	0.00446329	0	0	0	0.00215745
class	84995	Rubrobacteria	0	0	0	0	0	0	0	0	0	0	0	0	0	0	0	0	0.00485307	0	0	0	0	0	0	0	0	0	0	0.00266574	0	0	0.00231889	0.00892658	0	0	0	0
class	118001	Chrysiogenetes <class>	0	0.00181238	0	0	0	0	0	0	0.0034478	0	0	0	0	0	0	0	0	0	0	0	0.00566123	0	0	0	0.00291172	0.00144521	0	0	0	0	0	0	0	0	0	0
class	1813735	Vicinamibacteria	0	0.00181238	0.00228363	0	0	0.00303767	0	0	0	0	0	0	0	0	0	0	0	0	0	0	0	0	0	0	0.00145586	0	0	0	0	0	0	0	0	0	0	0
class	2682225	Tepidiformia	0	0.00543715	0.00456725	0.00639672	0.0181148	0	0.00759532	0.00476077	0.0068956	0.00812315	0.0115079	0.00636375	0.00257433	0	0.00313548	0	0.0121327	0.00299459	0.00773485	0.00710126	0.0339674	0.00363617	0.00231128	0.00626462	0.00873515	0.00289042	0.00885818	0.00799723	0.00691611	0.00990099	0.00463779	0.0178532	0.00501958	0	0	0.0043149
class	388447	Ktedonobacteria	0	0	0	0.00319836	0.00301914	0.00303767	0.00189883	0	0	0	0	0.00318188	0	0.0084246	0	0	0	0	0	0	0	0	0	0	0	0.00578085	0	0.00266574	0	0	0	0	0	0	0	0
class	134549	Spartobacteria	0	0	0	0	0	0	0	0	0	0	0	0	0	0	0	0	0	0	0	0	0	0	0	0	0	0	0	0	0	0.00330033	0	0	0	0	0	0
class	1937959	Saprospiria	0	0	0	0	0.00301914	0	0	0	0	0	0	0	0	0	0	0	0	0	0	0.00710126	0	0	0	0	0.00145586	0	0	0	0	0	0	0	0	0	0	0
class	2093818	Candidatus Saccharimonia	0	0.00181238	0.00913451	0.00959509	0.00905742	0.00303767	0	0	0.106882	0.12997	0	0.00954563	0.00514867	0.0168492	0.00313548	0.00533646	0.00242654	0.00539025	0.00386742	0.00710126	0.00566123	0	0.00231128	0.00208821	0.00145586	0.00144521	0	0.00533149	0	0.00330033	0.0162323	0	0.00501958	0	0	0.0043149
class	1921781	Kiritimatiellae	0	0	0	0	0	0	0	0	0	0	0	0	0	0	0	0	0	0	0.00193371	0	0	0	0	0	0	0	0	0	0	0.00330033	0	0	0	0	0	0
class	1807140	Acidithiobacillia	0	0	0	0	0	0	0	0	0	0	0	0	0	0	0	0	0	0	0	0.00355063	0	0	0	0	0	0	0	0	0	0	0	0	0	0	0	0
class	1962850	Calditrichae	0	0	0	0	0	0	0	0	0	0	0	0.00318188	0	0	0	0	0	0	0	0	0	0	0	0	0	0	0	0	0	0	0	0	0	0	0	0
class	414999	Opitutae	0	0	0	0	0	0	0	0	0	0	0	0	0	0.0084246	0	0	0	0	0	0.00355063	0	0	0	0	0	0	0	0.00266574	0	0.00330033	0	0.00446329	0	0	0	0
class	1553900	Oligoflexia	0	0	0	0.00319836	0	0.00303767	0.00189883	0	0	0	0	0	0	0	0	0	0.00242654	0	0	0	0.00566123	0	0	0	0	0	0	0	0	0	0.00463779	0	0	0.0157604	0.0135227	0.00215745
class	292625	Anaerolineae	0	0.00543715	0.00228363	0.00959509	0.0150957	0.009113	0.00379766	0	0.0241346	0.00406157	0.00767195	0.0159094	0.007723	0	0.0125419	0.0160094	0.00727961	0.00718701	0.00386742	0.0106519	0.0169837	0.00909041	0.00924513	0.0125292	0.00873515	0.00578085	0.0177164	0.0186602	0	0.0132013	0.00463779	0	0	0	0	0.00647235
class	1955630	Methylacidiphilae	0	0	0	0	0	0	0	0	0	0	0	0	0	0	0	0	0	0	0	0	0	0	0	0	0	0.00144521	0	0	0	0	0.00231889	0	0	0	0	0
class	1562566	Blastocatellia	0	0	0	0	0	0	0	0	0	0	0	0	0	0	0	0	0	0	0.00193371	0	0	0	0	0	0	0	0	0	0	0	0	0	0	0	0	0
class	1382928	Ardenticatenia	0	0	0	0	0	0	0	0	0	0	0	0	0	0	0	0	0.00242654	0.000598917	0.00193371	0	0	0	0.00231128	0	0	0.00144521	0	0	0	0.00990099	0	0	0	0	0	0
class	219685	Gemmatimonadetes <class>	0	0.00181238	0	0	0.00603828	0.00303767	0	0	0.0034478	0	0	0.00318188	0	0	0.00313548	0.00533646	0	0.000598917	0.00773485	0	0	0	0	0	0.00873515	0.00578085	0.0177164	0.00533149	0	0	0.00231889	0	0	0	0.0135227	0.00215745
class	203486	Dictyoglomia	0	0	0	0	0	0	0	0	0.0034478	0	0	0	0	0	0	0	0	0	0	0	0	0	0	0	0	0	0	0	0	0	0	0	0	0.0157604	0	0
class	203490	Fusobacteriia	0	0.0108743	0.00456725	0.00959509	0.00905742	0.00607533	0.00949415	0.00476077	0.0068956	0.00812315	0.0153439	0	0.00514867	0	0.00313548	0.00533646	0.00970615	0.00419242	0.00773485	0.00355063	0.00566123	0.00909041	0.00462257	0.0187939	0.00727929	0.00144521	0.0265745	0.0133287	0.0484128	0.00330033	0.0231889	0.0446329	0	0.126084	0.0270453	0.0086298
class	580370	Zetaproteobacteria	0	0.00181238	0	0	0	0	0	0	0	0	0	0	0.007723	0	0	0	0	0.000598917	0	0	0	0.00181808	0.00231128	0.00208821	0	0	0.00885818	0	0	0.00330033	0	0.00892658	0	0	0	0
class	203693	Nitrospira <class>	0	0.00181238	0	0	0.00301914	0.00303767	0	0	0	0	0	0.00318188	0.00257433	0	0	0	0	0	0	0	0	0	0	0.00208821	0.00145586	0	0	0.00266574	0	0.00330033	0.00231889	0.00446329	0	0.0157604	0	0.00215745
class	32061	Chloroflexia	0	0	0	0.00319836	0.00301914	0	0.00189883	0	0	0	0	0.00318188	0	0	0	0	0	0	0	0.00710126	0	0	0	0	0.00145586	0	0	0	0	0	0	0	0	0	0	0
class	908620	Nitriliruptoria	0	0	0	0	0	0	0.00189883	0	0	0	0	0	0	0	0.00313548	0	0	0	0.00193371	0	0	0	0.00231128	0	0	0	0	0	0	0	0.00231889	0	0	0	0	0.00215745
class	187857	Aquificae <class>	0	0	0.0159854	0.00959509	0.0120766	0.0334143	0	0.00952154	0.017239	0	0	0	0.007723	0	0	0.0320188	0.00242654	0.00718701	0.00580114	0.0106519	0	0.0145447	0.0231128	0.0271467	0.0145586	0.0101165	0	0	0	0	0	0	0	0	0	0
class	204430	Fibrobacteria	0	0.00362476	0	0	0	0	0	0	0	0	0	0.00318188	0	0	0	0	0	0	0	0	0.00566123	0	0	0	0	0	0	0.010663	0	0	0	0.00892658	0	0	0	0
class	204432	Acidobacteriia	0	0.00181238	0.00228363	0	0	0	0	0.00476077	0	0	0	0	0	0	0	0.00533646	0.00970615	0.000598917	0	0.00355063	0.00566123	0	0.00231128	0	0.00145586	0	0	0	0.00691611	0	0.00463779	0.00892658	0	0	0	0.00215745

## Sheet: order
Rank	TaxId	Scientific Name	1	2	3	4	5	6	7	8	9	10	11	12	13	14	15	16	17	18	19	20	21	22	23	24	25	26	27	28	29	30	31	32	33	34	35	36
order	186826	Lactobacillales	83.745	93.7017	96.7511	91.5199	86.8564	91.3361	81.4478	94.3933	93.9686	95.0362	96.8117	92.9102	89.6629	91.6954	88.3401	84.3001	96.8633	97.5786	83.6571	86.6104	66.0833	96.398	91.2449	94.5855	86.5483	88.0561	82.4278	90.2664	75.6585	92.8281	82.8313	90.9682	95.5377	24.655	86.6337	91.681
order	1385	Bacillales	6.89266	1.98432	1.5403	2.59715	3.10827	5.05341	1.34788	2.68275	2.87991	1.93362	1.65348	1.44138	1.30229	1.35532	3.72835	1.55655	1.1183	1.3084	11.0086	1.9528	26.697	1.01795	3.66817	2.19542	2.35892	2.17519	2.45365	2.02852	2.59768	1.48045	11.5293	1.61135	1.15574	1.60164	3.88967	2.22958
order	72274	Pseudomonadales	3.47054	0.0653351	0.0701197	0.29841	0.655397	0.593416	0.903344	0.216589	0.400186	0.744988	0.0553797	0.367868	1.78963	0.535221	0.501572	0.733483	0.0768678	0.189219	1.03551	1.66903	0.892857	0.160337	0.130921	0.0729661	4.98178	4.33679	1.97399	1.33208	1.17221	0.619961	0.248019	0.265507	0.155481	2.74323	1.61245	0.328734
order	356	Hyphomicrobiales	1.79177	0.349076	0.243082	0.718151	0.846825	1.04316	3.073	0.871277	0.764641	0.339011	0.348101	0.36118	0.576689	1.31215	0.257473	1.50616	0.56287	0.114152	0.301605	0.634755	1.15894	0.363555	0.55463	0.658841	0.257937	0.315705	5.75593	2.34081	3.90014	2.4087	2.50909	4.27558	1.67401	15.2837	3.62093	3.90456
order	80840	Burkholderiales	0.79096	0.121337	0.0420718	0.0852599	0.133026	0.0812043	0.79323	0.0689146	0.0893272	0.13393	0.0276899	0.0936392	0.113713	1.45891	0.110346	0.151176	0.0446329	0.0155097	0.0321712	0.119483	0.0650426	0.0335589	0.43085	0.0193145	0.0479882	0.0664643	0.562679	0.489166	0.347323	0.138898	0.113174	0.325017	0.0570096	3.52701	0.537482	0.0514346
order	186802	Eubacteriales	0.774818	0.134404	0.065445	0.0885391	0.197917	0.0780811	0.0428222	0.0492247	0.0678887	0.0837065	0.0949367	0.0702294	0.14891	0.103591	0.117033	0.341545	0.104143	0.0794099	0.193027	0.0448062	0.230605	0.618976	0.0999762	0.103011	0.0749816	0.0694854	0.811733	0.168583	0.065123	0.138898	0.110766	0.132753	0.0777403	0.681547	0.19802	0.0894514
order	91347	Enterobacterales	0.532688	2.5126	0.532909	2.83981	5.98942	0.387282	6.65783	0.8762	0.225105	0.481313	0.0751582	3.77567	5.10356	0.405732	5.2431	4.31691	0.210766	0.187978	0.613263	4.58144	0.940161	0.494062	2.28755	0.178123	3.96653	3.95009	2.92408	1.02808	2.86541	0.125347	0.580317	0.411994	0.414615	40.4669	0.410184	0.37346
order	204457	Sphingomonadales	0.177563	0.0298675	0.00934929	0.0327923	0.0194672	0.421638	0.026509	0.00984494	0.0107193	0.0418533	0	0.0367868	0.0162448	0.172652	0.0167191	0.0727884	0.012398	0.00248156	0.0120642	0.0224031	0.0354778	0.00372877	0.0166627	0.0171685	0.0089978	0.0181266	0.424315	0.0165819	0.0795948	0.0237143	0.0120398	0.0549325	0.0103654	0.323735	0.0565771	0.0245991
order	85009	Propionibacteriales	0.145278	0.0298675	0.0584331	0.685358	0.447747	0.203011	0.0917618	0.0492247	0.0714618	0.0376679	0.102848	0.0869507	0.129958	0.129489	0.0267505	0.319149	0.0570309	0.0210933	0.0301605	0.0634755	0.0709555	0.130507	0.297548	0.332639	0.148464	0.0861014	0.138364	0.138183	0.12301	0.138898	0.0963182	0.407416	0.129567	0.834895	0.226308	0.134177
order	135614	Xanthomonadales	0.129136	0.0112003	0.00467464	0.0163961	0.0162227	0.0218627	0.0122349	0.0147674	0.0107193	0.0167413	0.0039557	0.0434754	0.0487343	0.0690608	0.0501572	0.0615901	0.00495921	0.00372234	0.0241284	0.0298708	0.177389	0.0149151	0.00952154	0.00214606	0.00749816	0.00755276	0.166036	0.0193456	0.0868307	0.0542042	0.00722387	0.0183108	0	0.289658	0.0565771	0.0223629
order	2085	Mycoplasmatales	0.112994	0.0821355	0.0864809	0.0590261	0.155738	0.0874508	0.0367047	0.108294	0.0714618	0.0669652	0.122627	0.0836064	0.0514417	0.0776934	0.0802515	0.0615901	0.0967046	0.0657613	0.40415	1.40393	0.195128	0.119321	0.0880743	0.650256	0.0659838	0.0921436	0.101467	0.135419	11.0347	0.474287	0.101134	0.0595102	0.0414615	0.0340774	0.0848656	0.0760337
order	526525	Erysipelotrichales	0.112994	0.0242673	0.0116866	0.029513	0.0843581	0.00936973	0.0224307	0	0.0214385	0.0209266	0.0197785	0.0167213	0.0162448	0	0.0401257	0.0111982	0.0223164	0.0161301	0.221177	0.0186693	0.815989	0.00932192	0.0523685	0.0128764	0.0299927	0.0241688	0.0737939	0.00276365	0.0144718	0.0440409	0.0722387	0.0274662	0.0207308	0.0170387	0.183876	0.0111814
order	85007	Corynebacteriales	0.0968523	0.0205339	0.0257105	0.0491884	0.0584017	0.0437254	0.0530179	0.0246124	0.0214385	0.012556	0.0237342	0.0200655	0.0189522	0.0345304	0.0468133	0.0727884	0.0421533	0.0198525	0.0542888	0.134419	0.165563	0.0186438	0.0404666	0.0751121	0.0479882	0.0770381	0.0922424	0.0386911	0.130246	0.0643675	0.0794625	0.164797	0.0570096	0.289658	0.0990099	0.0559071
order	135623	Vibrionales	0.0968523	0.0242673	0.0233732	0.0327923	0.0292009	0	0.128467	0.00984494	0.00714618	0.0167413	0	0.0234098	0.029782	0	0.0167191	0.0951848	0.00743882	0.00248156	0.00804279	0.0821447	0	0.0149151	0.0142823	0.00858424	0.0944769	0.0377638	0.0737939	0.0469821	0.108538	0.0135511	0.0120398	0.00915541	0	0.306696	0.0848656	0.00670886
order	206351	Neisseriales	0.0807103	0.0634684	0.0677823	0.0426299	0.0584017	0.0655881	0.0795269	0.0639921	0.192947	0.150672	0.118671	0.0100328	0.0460268	0.0776934	0.053501	0.100784	0.0619901	0.0248156	0.0301605	0.0896124	0.0118259	0.0540672	0.0142823	0.0557976	0.155962	0.0528693	0.0553454	0.0663277	0.0723589	0.186327	0.055383	0.00915541	0.0621923	0.238541	0.0424328	0.0514346
order	171549	Bacteroidales	0.0807103	0.0616016	0.0257105	0.0163961	0.100581	0.00624649	0.00611746	0.0295348	0.0464501	0.012556	0.0039557	0.0100328	0.0243671	0.0690608	0.0100314	0.0615901	0.0173572	0.0062039	0.0100535	0.0074677	0.0473037	0.0111863	0.0404666	0.0407752	0.00599853	0.0120844	0.119915	0.0193456	0.0217077	0.0304899	0.00722387	0.0732433	0.0310961	1.07344	0.0990099	0.0111814
order	200644	Flavobacteriales	0.0645682	0.0168004	0.0257105	0.0655845	0.0389345	0.0343557	0.0305873	0.0639921	0.414478	0.242749	0.0039557	0.0100328	0.0189522	0.112224	0.334381	0.537514	0.00495921	0.0279175	0.0241284	0.0970801	0.0177389	0.0540672	0.030945	0.0729661	0.0374908	0.0770381	0.313624	0.0221092	0.0144718	0.0271021	0.0144477	0.0366217	0.0259134	0.39189	0.0565771	0.0827426
order	136	Spirochaetales	0.0484262	0.039201	0.00701197	0.0131169	0.0292009	0.012493	0.0224307	0.00984494	0.00714618	0.00418533	0	0.00668852	0.0162448	0	0.0100314	0.0279955	0.0148776	0.00248156	0.0020107	0.0112016	0.0295648	0.024237	0.0238039	0.0150224	0.0089978	0.00151055	0.00922424	0.0110546	0	0.0101633	0.0144477	0.0549325	0.0155481	0.340774	0.0565771	0.0134177
order	2037	Actinomycetales	0.0484262	0.0149337	0.0397345	0.0393507	0.100581	0.0281092	0.0652529	0.0147674	0.0142924	0.00837065	0.0118671	0	0.00541492	0.0258978	0.0133752	0.0167973	0.00495921	0.00434273	0.0261391	0.19416	0.15965	0.00745754	0.0809331	0.0150224	0.0704827	0.0211477	0.0184485	0.0248729	0.0217077	0.00677553	0.00722387	0.0137331	0.0155481	0.119271	0.0848656	0.015654
order	85006	Micrococcales	0.0484262	0.309875	0.0303852	0.17052	0.0486681	0.0655881	0.114192	0.0393798	0.132204	0.121374	0.265032	0.0100328	0.0460268	0.19855	0.337725	0.117581	0.0322349	0.0291583	1.01138	0.108282	0.248344	0.0838973	0.264223	0.268258	0.314923	0.087612	0.3044	0.406257	0.354559	0.359103	0.402129	0.169375	0.238404	0.528199	0.226308	0.404768
order	85011	Streptomycetales	0.0484262	0.0840022	0.0818063	0.104935	0.197917	0.0999438	0.212072	0.0492247	0.0607425	0.0292973	0.0237342	0.0334426	0.0514417	0.241713	0.0401257	0.0839866	0.339706	0.0124078	0.0583102	0.29124	0.0827815	0.0801685	0.0785527	0.0665279	0.12147	0.0468271	0.212158	0.165819	0.340087	0.128735	0.556238	0.215152	0.0518269	1.22678	0.834512	0.125232
order	2691355	Gemmatales	0.0484262	0	0	0	0.00324454	0	0.00203915	0	0	0	0	0.0401311	0	0.172652	0.00668762	0.0055991	0	0	0.0020107	0.00373385	0	0.00186438	0.00238039	0	0.00149963	0	0.00922424	0	0.00723589	0	0	0	0	0.0170387	0	0
order	135622	Alteromonadales	0.0484262	0.0186672	0.0116866	0.0196754	0.0519127	0	0.258972	0.0246124	0.0178654	0.0167413	0	0.0468196	0.0433193	0.043163	0.0267505	0.195969	0.00991842	0.00930585	0.0120642	0.160556	0.0295648	0.00932192	0.0333254	0.0236067	0.103475	0.0498482	0.0184485	0.0304002	0.0578871	0.162613	0.00722387	0.0183108	0	0.238541	0	0.00894514
order	213115	Desulfovibrionales	0.0322841	0	0.00233732	0.00327923	0.00648908	0	0.00203915	0.00492247	0.00714618	0.00418533	0	0	0	0	0.00334381	0.0111982	0	0	0.00402139	0	0.0295648	0.00186438	0.00714116	0.00214606	0.00149963	0.00151055	0.00922424	0	0.00723589	0	0	0	0	0	0	0.00223629
order	188710	Thermodesulfobacteriales	0.0322841	0.0149337	0.0186986	0.0163961	0.0648908	0.0156162	0.0244698	0	0.0178654	0.0292973	0.0237342	0.0267541	0.0379044	0.0172652	0.0334381	0.0167973	0.0148776	0.00930585	0.0140749	0.0186693	0.0413907	0.0167795	0.00476077	0.00858424	0.0299927	0.0105739	0.0184485	0.0165819	0.00723589	0.0237143	0.0240796	0.00457771	0.0103654	0.0170387	0	0.015654
order	213849	Campylobacterales	0.0322841	0.00933358	0.0210359	0.0327923	0.0616463	0.00936973	0.0346656	0.00492247	0.0214385	0.00837065	0	0.0100328	0.0108298	0.0258978	0.00334381	0.0391937	0.00495921	0.00186117	0.0140749	0.074677	0.00591296	0.0167795	0.0333254	0.0236067	0.0224945	0.0151055	0.0461212	0.00276365	0.00723589	0.0203266	0.00481591	0.00915541	0.00518269	0.153348	0.0424328	0.00447257
order	85010	Pseudonocardiales	0.0322841	0.00933358	0.00701197	0.00327923	0.0194672	0.0218627	0.0163132	0	0.0178654	0.00837065	0.0118671	0.0100328	0.029782	0.0086326	0.0200629	0.0111982	0.0148776	0.00806507	0.0261391	0.0186693	0.0177389	0.0149151	0.00714116	0.0128764	0.00299927	0.00755276	0.0184485	0.00276365	0.0144718	0.0203266	0.0240796	0.0228885	0.0103654	0.289658	0.0141443	0.00894514
order	1240482	Orbales	0.0322841	0	0	0	0	0.00312324	0.00611746	0	0	0	0	0	0.00812238	0	0	0.0055991	0	0.00310195	0.0020107	0.00373385	0.00591296	0.00186438	0	0	0	0	0.0276727	0	0.0144718	0	0	0.00457771	0	0.119271	0.0282885	0.00223629
order	135619	Oceanospirillales	0.0322841	0.00373343	0.00467464	0.0163961	0.0292009	0.00936973	0.212072	0.0295348	0.0178654	0	0.0039557	0.013377	0.0108298	0.0949586	0.0367819	0.0447928	0.0173572	0.0918177	0.69168	0.0149354	0.0650426	0.00559315	0.00952154	0.0107303	0.0359912	0.0105739	0.0830182	0.160292	0.0506512	0.145674	0.0626069	0.0137331	0.00518269	0.0681547	0.0707214	0.0245991
order	135625	Pasteurellales	0.0322841	0.0112003	0	0.00327923	0.0194672	0.00624649	0.0163132	0.00492247	0	0	0.0039557	0.00668852	0.0108298	1.09634	0.00668762	0.0111982	0.00743882	0.00062039	0.0100535	0.00373385	0.0473037	0.00372877	0.00476077	0.00429212	0.0134967	0.00906331	0	0.298474	0.00723589	0.00338776	0.0168557	0.00915541	0.0103654	0.238541	0.0282885	0
order	186329	Acholeplasmatales	0.0322841	0	0	0	0.00648908	0	0	0	0.00357309	0	0.0039557	0	0.00541492	0	0.00668762	0	0	0	0	0.00373385	0	0	0	0	0	0	0	0	0	0	0.00240796	0	0	0	0.0141443	0
order	1202465	Dehalococcoidales	0.0322841	0.00373343	0.00467464	0.00655845	0.00973362	0.00312324	0.00203915	0.0246124	0.0178654	0.0209266	0.0039557	0.0100328	0.0243671	0	0.00668762	0.0055991	0.00247961	0.0117874	0.00402139	0	0	0.00745754	0.00952154	0.00858424	0.00599853	0.0120844	0.00922424	0.0138183	0	0.00677553	0	0.00457771	0	0	0	0.00447257
order	204441	Rhodospirillales	0.0322841	0.00186672	0.00934929	0.00983768	0.00973362	0.00624649	0.00815661	0.00984494	0.00357309	0.00418533	0.0039557	0.0200655	0.00541492	0.0086326	0	0.0111982	0.00495921	0.0062039	0.0100535	0.0224031	0.0236518	0.00186438	0.00238039	0.00643818	0.00599853	0.0105739	0.0276727	0	0.0217077	0.00677553	0.0385273	0.00457771	0.0103654	0.051116	0.169731	0.00670886
order	29	Myxococcales	0.0161421	0.0149337	0.00701197	0.029513	0.0162227	0.012493	0.0183524	0	0	0.00418533	0.0039557	0.0100328	0.00270746	0.0258978	0.00334381	0.0055991	0	0.00310195	0.00603209	0.0224031	0.00591296	0	0.00714116	0.00643818	0.0104974	0.00755276	0.0461212	0.00276365	0.0217077	0.0101633	0.0144477	0.0228885	0.00518269	0.119271	0.0141443	0.0111814
order	213462	Syntrophobacterales	0.0161421	0	0	0	0	0	0	0	0	0	0	0	0.00270746	0	0.00334381	0	0	0	0	0.00373385	0	0.00186438	0	0	0	0	0	0	0	0	0	0	0	0	0	0
order	909929	Selenomonadales	0.0161421	0.013067	0.00233732	0.00327923	0.0129782	0.00936973	0.0040783	0	0	0.00837065	0.0039557	0.013377	0.0216597	0	0.0234067	0.0111982	0.00743882	0.00682429	0.0180963	0.0112016	0.0118259	0.00372877	0.00952154	0.00643818	0.0089978	0.00755276	0	0.00829096	0	0.0203266	0.00722387	0.0183108	0.0103654	0.0340774	0.0141443	0.00670886
order	51291	Chlamydiales	0.0161421	0.00186672	0	0.00327923	0	0	0	0	0	0	0	0	0.00270746	0.0086326	0.00668762	0.0055991	0	0.00124078	0	0	0	0	0.00714116	0.00214606	0.00749816	0	0	0	0	0.00338776	0	0	0	0	0	0
order	191393	Deferribacterales	0.0161421	0	0	0	0	0	0.00203915	0	0	0	0	0.00334426	0	0	0	0	0	0	0	0	0.00591296	0.00186438	0	0.00429212	0	0	0	0	0	0	0	0	0	0	0	0
order	84999	Coriobacteriales	0.0161421	0.00186672	0	0.00327923	0	0.00312324	0.00203915	0	0	0	0	0	0.00270746	0	0	0	0.00247961	0.00124078	0.0020107	0.00373385	0	0.00186438	0	0.00214606	0.00149963	0.00151055	0	0.00276365	0	0	0	0.00457771	0.00518269	0.0340774	0	0
order	85001	Sphaerobacterales	0.0161421	0	0	0.00327923	0.0129782	0	0.00203915	0	0.00357309	0	0	0	0	0	0.00334381	0	0	0	0	0	0	0	0	0	0	0	0	0	0	0	0	0	0	0	0	0
order	85008	Micromonosporales	0.0161421	0.00186672	0.00233732	0.00655845	0.0194672	0.00312324	0.00815661	0.0147674	0.00714618	0.00837065	0.0039557	0	0.00541492	0.043163	0.00334381	0.0055991	0.00247961	0.00062039	0.0120642	0.0186693	0.00591296	0	0	0.00429212	0.00749816	0.0030211	0.0184485	0.439421	0.0217077	0.0169388	0.00963182	0.0183108	0.0310961	0.119271	0.0141443	0.0134177
order	118964	Deinococcales	0.0161421	0.00373343	0.00233732	0	0	0.00312324	0	0	0	0	0	0.00334426	0.00270746	0	0	0.0055991	0.00743882	0.00062039	0	0.00373385	0.00591296	0.00559315	0	0	0.00149963	0.00151055	0	0.00276365	0.00723589	0.00338776	0	0	0	0.0170387	0	0.00223629
order	2691354	Pirellulales	0.0161421	0	0.00233732	0.00655845	0	0	0.0040783	0.00492247	0	0	0	0	0	0	0.0167191	0.0055991	0.00743882	0.00496312	0.0241284	0.0074677	0	0.0447452	0.0999762	0.0171685	0.0044989	0.0030211	0	0.0055273	0	0.00677553	0.00240796	0	0	0	0.0141443	0
order	135613	Chromatiales	0.0161421	0.00560015	0	0.00327923	0.0551572	0.00312324	0.0489396	0	0.00357309	0	0	0.0167213	0.0487343	0	0.0267505	0.0223964	0.00495921	0.00124078	0.020107	0.0149354	0.0236518	0.00186438	0.00476077	0.00214606	0.0089978	0.0060422	0	0.0110546	0.0144718	0.00338776	0.0120398	0.00457771	0	0.153348	0.0141443	0.0134177
order	1643682	Geodermatophilales	0.0161421	0	0	0.00655845	0.00324454	0.00312324	0	0	0	0.00418533	0.0039557	0	0	0	0.00334381	0.0055991	0	0	0.0020107	0	0	0.00186438	0.00238039	0	0	0	0	0.0055273	0.00723589	0.00338776	0.00240796	0.00457771	0	0	0.0141443	0.00447257
order	1643822	Eggerthellales	0.0161421	0.00373343	0.00233732	0.00655845	0.0129782	0	0.0040783	0.00492247	0	0	0	0.00334426	0.00270746	0	0	0.0055991	0.00495921	0.00124078	0.0020107	0.0074677	0	0.00372877	0	0.00429212	0.00149963	0.00151055	0.00922424	0.00829096	0.0289436	0.00677553	0	0	0	0.0340774	0	0.00447257
order	186328	Entomoplasmatales	0.0161421	0.0149337	0.00701197	0.0131169	0.0129782	0.012493	0.0183524	0.0196899	0.0107193	0.025112	0.0237342	0.00334426	0.0189522	0	0.00668762	0.0055991	0.0173572	0.0130282	0.0261391	0.00373385	0.0295648	0.0167795	0.0238039	0.0236067	0.0089978	0.0166161	0.0184485	0.0165819	0.00723589	0	0.0216716	0.0228885	0.00518269	0	0	0.00223629
order	768507	Cytophagales	0.0161421	0.0205339	0.00701197	0.0131169	0.0292009	0.00624649	0.0122349	0.0147674	0.0178654	0.00837065	0.0039557	0.0100328	0.0135373	0.0086326	0.0100314	0.0223964	0.00247961	0.00186117	0.0180963	0.0112016	0.951987	0.00559315	0.0190431	0.0107303	0.0149963	0.0120844	0.258279	0.0110546	0.0144718	0.0203266	0.00481591	0.0183108	0	0.204464	0.0424328	0.00894514
order	588673	Solirubrobacterales	0.0161421	0	0	0	0	0	0	0	0	0	0	0	0	0	0	0	0	0	0.0020107	0	0	0	0	0	0	0	0	0	0.00723589	0.00338776	0.00240796	0	0	0	0	0
order	48461	Verrucomicrobiales	0.0161421	0.00373343	0.00233732	0	0.00648908	0.00312324	0.00203915	0	0.00357309	0	0	0.00334426	0	0	0	0	0	0.00186117	0	0.00373385	0	0	0	0.00214606	0.00149963	0	0	0	0	0	0.00240796	0	0	0	0	0
order	204455	Rhodobacterales	0.0161421	0.0186672	0.00701197	0.00983768	0.0194672	0.012493	0.00815661	0.00984494	0.0107193	0.0167413	0.0039557	0.013377	0.00270746	0.0172652	0.00334381	0.0223964	0.00495921	0.00124078	0.0020107	0.0224031	0.0177389	0.00186438	0.0285646	0.0214606	0.00749816	0.00453165	0	0.0138183	0.0289436	0.0304899	0.00722387	0.0228885	0.0155481	0.25558	0.0565771	0.00670886
order	112	Planctomycetales	0	0.00746687	0.00233732	0.00327923	0.00648908	0.00624649	0.00203915	0.0147674	0.00357309	0.00418533	0	0.0100328	0.00270746	0	0	0	0.00247961	0.00558351	0.00402139	0.0074677	0.00591296	0.00186438	0	0.0107303	0.0104974	0	0.036897	0.0165819	0.0289436	0.0135511	0.00481591	0.00457771	0.00518269	0.0340774	0	0.00894514
order	213113	Desulfurellales	0	0	0	0	0	0	0	0	0	0	0	0	0	0	0	0	0	0	0	0	0	0	0	0	0	0.00151055	0	0	0	0	0	0	0	0	0	0
order	213118	Desulfobacterales	0	0	0	0	0.0162227	0.00312324	0.00203915	0	0	0.00418533	0.0039557	0.00334426	0.00270746	0.138122	0	0	0.00247961	0.00310195	0	0.0074677	0.0236518	0.00186438	0.00238039	0	0.00299927	0.00151055	0	0	0	0.00338776	0	0.196841	0	0.0340774	0.0565771	0.00447257
order	2138246	Coprothermobacterales	0	0.00373343	0	0.00327923	0	0	0.00203915	0	0	0	0	0.00334426	0	0.0086326	0	0	0	0.00186117	0	0	0	0	0.00476077	0	0	0.00151055	0	0	0	0	0	0	0.00518269	0	0	0.00223629
order	1769716	Mesoaciditogales	0	0	0	0	0	0	0	0	0	0	0	0	0	0	0	0	0	0	0	0	0	0	0	0	0	0	0	0.00276365	0	0	0	0	0	0	0	0
order	1843488	Acidaminococcales	0	0	0	0	0	0	0	0	0	0	0	0.00334426	0	0	0	0	0	0	0	0	0	0	0	0	0	0	0	0	0	0.00338776	0	0	0	0	0	0
order	1843489	Veillonellales	0	0.0112003	0.0140239	0.0163961	0.0129782	0.00936973	0	0	0	0	0.00791139	0.013377	0.00812238	0	0.0200629	0.0111982	0.00743882	0.00496312	0.0160856	0.0224031	0.141911	0.00559315	0.0357058	0	0.0194952	0.00453165	0.00922424	0.0110546	0	0	0.0144477	0.00915541	0	0	0.0282885	0.00223629
order	1663425	Fimbriimonadales	0	0	0	0	0	0	0	0	0	0	0	0	0	0	0	0	0	0	0.0020107	0	0	0	0	0	0	0	0	0.00276365	0.00723589	0	0	0	0	0	0	0
order	213481	Bdellovibrionales	0	0	0	0	0	0.00312324	0	0	0	0	0	0	0	0	0	0	0	0	0	0	0.00591296	0	0	0	0	0	0	0	0	0	0.00481591	0	0	0.0170387	0	0
order	1737405	Tissierellales	0	0.00746687	0.0116866	0.00327923	0.00324454	0.00312324	0.00611746	0.00492247	0.0142924	0.00837065	0.00791139	0	0.00270746	0	0.00668762	0.0111982	0.00495921	0.00496312	0.0120642	0.0112016	0.0532167	0.00559315	0.0166627	0.0965727	0.00749816	0.0030211	0	0.00276365	0.00723589	0.0101633	0.0120398	0.00915541	0.00518269	0.0340774	0.0424328	0
order	766	Rickettsiales	0	0.00373343	0.00233732	0.00983768	0.00648908	0.00312324	0.00611746	0	0.00714618	0.00837065	0.0039557	0	0.00270746	0.0086326	0.0133752	0.0055991	0.00247961	0.00062039	0.0140749	0.0074677	0.0118259	0.00372877	0.00714116	0.00858424	0.0044989	0.0151055	0	0.00276365	0	0.00677553	0.00240796	0.00457771	0.00518269	0.051116	0	0.00223629
order	475963	Caldilineales	0	0	0	0	0	0	0	0	0	0	0	0	0	0	0	0	0	0.00062039	0	0	0	0	0	0	0	0	0	0	0	0	0	0	0	0	0	0
order	1118	Chroococcales	0	0	0.00233732	0.00655845	0.00973362	0	0.0040783	0	0	0.00418533	0	0	0.00270746	0	0	0	0	0.00062039	0	0	0	0	0.00476077	0	0	0.00151055	0	0	0	0.00338776	0.00240796	0.00915541	0.00518269	0.0170387	0	0
order	795748	Ignavibacteriales	0	0	0.00233732	0	0	0	0	0	0	0	0	0	0	0	0	0.0055991	0	0	0	0	0	0	0	0	0	0	0	0	0	0	0	0	0	0	0	0
order	1150	Oscillatoriales	0	0	0	0	0	0	0.00611746	0	0	0	0	0	0	0	0	0.0055991	0	0	0	0.00373385	0	0.00186438	0	0.00214606	0.00299927	0	0	0	0.00723589	0.00677553	0	0	0	0	0	0.00223629
order	2483366	Sedimentisphaerales	0	0	0	0.00327923	0	0	0	0	0	0	0	0	0	0	0	0	0	0.00124078	0	0	0.0118259	0	0.00238039	0	0	0	0	0	0	0	0	0	0	0	0	0
order	1161	Nostocales	0	0.00560015	0.00934929	0.0163961	0.00648908	0	0.00611746	0	0.00357309	0.00418533	0.0553797	0	0.00270746	0.0258978	0.00668762	0.0055991	0.00247961	0	0.00603209	0.0224031	0.00591296	0.00372877	0.00714116	0.00214606	0.0119971	0.0030211	0	0.0110546	0	0	0.137253	0	0	0.51116	0.0141443	0.00223629
order	189769	Chrysiogenales	0	0.00186672	0	0	0	0	0	0	0.00357309	0	0	0	0	0	0	0	0	0	0	0	0.00591296	0	0	0	0.00299927	0.00151055	0	0	0	0	0	0	0	0	0	0
order	189778	Nitrospirales	0	0.00186672	0	0	0.00324454	0.00312324	0	0	0	0	0	0.00334426	0.00270746	0	0	0	0	0	0	0	0	0	0	0.00214606	0.00149963	0	0	0.00276365	0	0.00338776	0.00240796	0.00457771	0	0.0170387	0	0.00223629
order	189776	Thermomicrobiales	0	0	0	0	0	0	0	0	0	0	0	0	0	0	0	0	0	0	0	0	0	0	0	0.00214606	0	0	0	0	0	0	0	0	0	0.0170387	0	0.00223629
order	1779134	Bradymonadales	0	0	0	0	0	0	0.00203915	0	0	0	0	0	0	0	0	0	0.00247961	0	0	0	0.00591296	0	0	0.00214606	0.00149963	0.0030211	0	0	0	0	0	0	0	0	0	0
order	2762275	Trueperales	0	0	0	0	0	0	0	0	0	0	0	0	0	0	0	0	0	0	0	0	0	0	0	0	0	0	0	0	0.00723589	0	0	0	0	0	0	0
order	2024979	Bacteriovoracales	0	0	0	0.00327923	0	0	0.00203915	0	0	0	0	0	0	0	0	0	0	0	0	0	0	0	0	0	0	0	0	0	0	0	0	0	0	0	0.0141443	0.00223629
order	2024973	Silvanigrellales	0	0	0	0	0	0	0	0	0	0	0	0	0	0	0	0	0.00247961	0	0	0	0	0	0	0	0	0	0	0	0	0	0	0	0	0	0	0
order	206389	Rhodocyclales	0	0	0.00701197	0.00983768	0.00973362	0.00624649	0.0040783	0	0.00357309	0	0	0	0.00812238	0	0	0	0	0.00124078	0.0020107	0.0112016	0	0.00186438	0	0	0.00299927	0.00151055	0	0	0	0.00338776	0	0	0	0.715624	0	0.00447257
order	2811503	Thermodesulfovibrionales	0	0	0	0	0.00324454	0	0	0	0	0	0	0	0	0	0	0	0	0	0	0	0	0	0	0	0	0	0	0	0	0	0	0	0	0	0	0
order	1934945	Immundisolibacterales	0	0	0	0	0	0	0	0	0	0	0	0	0	0	0	0	0	0	0	0	0	0	0	0	0.00299927	0	0	0	0	0	0	0	0	0	0	0
order	1853229	Chitinophagales	0	0	0.0116866	0.00327923	0.00324454	0.00312324	0.00611746	0	0.00357309	0.00418533	0	0	0.00270746	0.0086326	0.00334381	0.0223964	0.00247961	0.00062039	0	0	0.0118259	0	0.00238039	0.00214606	0.0044989	0.0030211	0.00922424	0	0	0.00338776	0.00722387	0.00457771	0	0.0170387	0	0.00447257
order	362534	Kordiimonadales	0	0	0	0	0	0	0	0	0	0	0	0	0	0	0	0	0	0.00062039	0	0	0	0	0	0	0	0	0	0	0	0	0	0	0	0	0	0
order	2419	Thermotogales	0	0	0	0	0	0.00312324	0	0	0.00714618	0	0	0	0	0	0	0.0055991	0	0	0	0.00373385	0	0	0.00238039	0	0.00149963	0	0	0	0	0	0	0.00457771	0	0	0	0
order	1706369	Cellvibrionales	0	0	0	0.00327923	0	0.00312324	0.0142741	0	0	0	0	0	0.00270746	0	0	0.0111982	0.00247961	0.00062039	0.00804279	0.0074677	0.00591296	0.00186438	0.00238039	0	0.00299927	0.00453165	0	0	0.00723589	0	0.00722387	0	0	0.051116	0.0141443	0
order	649776	Synergistales	0	0	0.00233732	0	0	0	0.00203915	0	0	0	0	0	0	0	0	0	0	0.00062039	0	0	0	0	0	0	0	0	0	0	0	0.00338776	0	0	0	0	0.0141443	0
order	1755823	Egicoccales	0	0	0	0	0	0	0	0	0	0	0	0	0	0	0	0	0	0	0	0	0	0	0	0	0	0	0	0	0	0	0.00240796	0	0	0	0	0
order	68295	Thermoanaerobacterales	0	0.00373343	0.00467464	0.0163961	0.00648908	0.00936973	0.0040783	0.0147674	0.0107193	0.00837065	0	0.00668852	0.00541492	0	0	0.0111982	0.00247961	0.00434273	0.0020107	0.00373385	0	0.00186438	0.00238039	0.00214606	0.0044989	0.00453165	0	0.00829096	0.00723589	0	0.00481591	0	0	0.0170387	0	0.00447257
order	1747768	Egibacterales	0	0	0	0	0	0	0.00203915	0	0	0	0	0	0	0	0.00334381	0	0	0	0	0	0	0	0	0	0	0	0	0	0	0	0	0	0	0	0	0
order	641854	Elusimicrobiales	0	0.00186672	0	0	0.00648908	0.00624649	0	0.00492247	0	0	0	0	0.00270746	0	0	0	0.00495921	0.00248156	0.0020107	0	0.0118259	0.00186438	0	0	0	0	0.00922424	0.00276365	0	0	0.00240796	0	0	0	0	0
order	666506	Phycisphaerales	0	0	0	0.00327923	0	0	0.00203915	0	0	0	0	0	0	0	0	0	0.00247961	0	0	0.00373385	0	0	0.00238039	0	0	0	0	0	0	0	0	0	0	0.0170387	0	0
order	191411	Chlorobiales	0	0.00186672	0	0	0	0	0	0	0	0	0	0	0.00270746	0	0	0	0	0	0	0.00373385	0.0354778	0	0.00476077	0	0.00149963	0	0	0	0.00723589	0	0.00240796	0	0	0	0	0
order	84993	Acidimicrobiales	0	0.00186672	0	0.00983768	0.00648908	0	0	0	0.00357309	0.00418533	0	0.0100328	0.00541492	0	0	0.0055991	0.00495921	0.00124078	0.0020107	0.00373385	0.0118259	0	0.00476077	0.00214606	0	0	0.00922424	0	0	0.00338776	0	0.00457771	0	0	0	0.00223629
order	84996	Rubrobacterales	0	0	0	0	0	0	0	0	0	0	0	0	0	0	0	0	0.00495921	0	0	0	0	0	0	0	0	0	0	0.00276365	0	0	0.00240796	0.00915541	0	0	0	0
order	85004	Bifidobacteriales	0	0.00186672	0.00233732	0	0.03569	0.00312324	0	0	0	0.00418533	0	0.00668852	0.00270746	0	0.00668762	0.0223964	0.00991842	0.00248156	0.00402139	0.0149354	0	0.00745754	0	0.00858424	0.00599853	0.0060422	0.00922424	0.00276365	0	0.00677553	0.00240796	0.0503548	0.00518269	0.0340774	0	0
order	85013	Frankiales	0	0.00186672	0	0.00327923	0	0	0	0	0	0	0	0	0.00270746	0.0086326	0	0	0	0.00062039	0	0	0	0	0.00238039	0	0	0	0	0.00276365	0.231548	0	0.00481591	0	0	0	0	0.00447257
order	85012	Streptosporangiales	0	0	0	0.00327923	0	0	0	0	0.00357309	0	0	0	0.00541492	0	0	0.0055991	0.00247961	0.00062039	0.00804279	0	0	0	0	0.00429212	0.00149963	0	0.00922424	0	0.0144718	0.00338776	0.00481591	0.0183108	0.00518269	0.0340774	0	0.00223629
order	85014	Glycomycetales	0	0.00186672	0.00233732	0.00655845	0.0292009	0.00624649	0.00611746	0.00492247	0.0107193	0.00418533	0.0039557	0.00668852	0.0135373	0	0.0100314	0	0.00495921	0.00310195	0.00402139	0	0.00591296	0.00372877	0	0.00214606	0.00299927	0.00453165	0.00922424	0.00829096	0	0.00677553	0.00722387	0	0	0	0.0282885	0.00894514
order	1485951	Desulfurobacteriales	0	0	0.00233732	0	0	0	0	0	0	0	0	0	0	0	0	0	0	0	0	0	0	0	0	0	0	0	0	0	0	0	0	0	0	0	0	0
order	68933	Thermales	0	0	0	0.00655845	0.00324454	0	0	0	0	0	0	0	0	0	0	0	0	0	0.0020107	0.00373385	0.0118259	0	0.00238039	0.00214606	0	0	0	0	0.0868307	0	0.00240796	0	0	0.0170387	0	0
order	2682226	Tepidiformales	0	0.00560015	0.00467464	0.00655845	0.0194672	0	0.00815661	0.00492247	0.00714618	0.00837065	0.0118671	0.00668852	0.00270746	0	0.00334381	0	0.012398	0.00310195	0.00804279	0.0074677	0.0354778	0.00372877	0.00238039	0.00643818	0.0089978	0.0030211	0.00922424	0.00829096	0.00723589	0.0101633	0.00481591	0.0183108	0.00518269	0	0	0.00447257
order	388448	Ktedonobacterales	0	0	0	0.00327923	0.00324454	0.00312324	0.00203915	0	0	0	0	0.00334426	0	0.0086326	0	0	0	0	0	0	0	0	0	0	0	0.0060422	0	0.00276365	0	0	0	0	0	0	0	0
order	52604	Pleurocapsales	0	0	0	0	0	0	0	0	0	0	0	0	0	0	0	0	0	0	0	0.0074677	0	0	0	0	0.00149963	0	0	0	0	0	0	0	0	0	0	0.0290717
order	1191478	Magnetococcales	0	0	0	0	0	0	0	0	0	0	0	0	0	0	0	0	0	0	0	0.00373385	0	0	0	0	0	0	0	0	0	0	0	0	0	0	0	0
order	1936988	Saprospirales	0	0	0	0	0.00324454	0	0	0	0	0	0	0	0	0	0	0	0	0	0	0.0074677	0	0	0	0	0.00149963	0	0	0	0	0	0	0	0	0	0	0
order	225057	Acidithiobacillales	0	0	0	0	0	0	0	0	0	0	0	0	0	0	0	0	0	0	0	0.00373385	0	0	0	0	0	0	0	0	0	0	0	0	0	0	0	0
order	69541	Desulfuromonadales	0	0.0224006	0	0.029513	0.0129782	0.00312324	0	0	0	0	0.0039557	0	0.00270746	0	0	0.0055991	0.00247961	0.00186117	0.00603209	0.00373385	0.00591296	0	0.00238039	0	0.00149963	0.0030211	0	0	0	0.00677553	0.0120398	0	0.00518269	0.0170387	0.0141443	0
order	200666	Sphingobacteriales	0	0.00746687	0	0.00983768	0.0162227	0.00624649	0.00611746	0.00492247	0.0250116	0.025112	0	0	0.00541492	0.0172652	0.0969705	0.0279955	0.00743882	0.00248156	0.00402139	0.0074677	0	0.00745754	0.00476077	0.00429212	0.00149963	0.0120844	0.0276727	0.0055273	0.00723589	0.00338776	0	0.00457771	0.00518269	0.153348	0	0.00223629
order	1921002	Holosporales	0	0	0	0.00327923	0	0	0	0	0	0	0	0	0	0	0	0	0	0	0	0	0	0	0	0	0	0	0	0	0	0.00338776	0	0	0	0	0	0
order	1970189	Marinilabiliales	0	0	0	0	0	0	0	0	0.00357309	0	0	0	0	0	0	0	0	0	0	0	0	0	0	0	0	0	0.00922424	0	0.00723589	0.00338776	0	0	0	0	0	0
order	118969	Legionellales	0	0.00373343	0.00233732	0.00655845	0.00324454	0.00624649	0.00815661	0.00984494	0	0	0	0.00668852	0.00812238	0.0172652	0.00668762	0.0223964	0	0.00124078	0	0.00373385	0.0118259	0.00186438	0	0	0.00299927	0.00453165	0.0184485	0	0.0144718	0.00338776	0	0	0.0155481	0.051116	0	0
order	53433	Halanaerobiales	0	0.00373343	0	0	0.00648908	0	0.00203915	0	0	0	0	0.00668852	0.00812238	0	0.00334381	0	0	0.00186117	0	0	0	0	0	0.00429212	0.00149963	0.00151055	0	0	0	0	0	0	0	0	0	0
order	119069	Hydrogenophilales	0	0	0	0	0	0	0	0	0	0	0	0	0	0	0	0	0	0	0	0	0	0	0	0	0	0.00151055	0.00922424	0	0.00723589	0	0	0	0	0	0	0
order	332160	Bryobacterales	0	0.00186672	0	0	0	0	0	0	0	0	0	0	0	0	0	0	0.00247961	0.00062039	0	0	0.00591296	0	0.00238039	0	0	0	0	0	0	0	0.00481591	0.00915541	0	0	0	0
order	1692040	Acidiferrobacterales	0	0	0	0	0	0	0	0	0	0	0	0	0	0	0	0	0	0	0	0	0	0	0	0	0.00149963	0	0	0	0	0	0	0	0	0	0	0
order	135615	Cardiobacteriales	0	0	0	0	0	0	0	0	0	0	0	0	0	0	0	0	0	0	0	0	0	0	0	0	0	0.00151055	0	0	0	0	0	0	0	0.0170387	0	0
order	135618	Methylococcales	0	0	0.00233732	0.00327923	0	0	0	0.00492247	0	0	0	0.00334426	0.0135373	0	0.00668762	0.0111982	0	0	0.0261391	0.00373385	0.00591296	0.00186438	0.0166627	0.00429212	0.0044989	0.0120844	0.00922424	0	0.00723589	0.00338776	0.00240796	0	0	0	0.0141443	0.00223629
order	135624	Aeromonadales	0	0.00560015	0	0.00655845	0.0162227	0.00624649	3.9376	0.0787595	0	0.00418533	0	0.177246	0.289698	0.0258978	0.0100314	4.64166	0.00247961	0.0173709	0.108578	1.07908	0	0.00372877	0.00238039	0.0879885	0.128968	0.0422954	0	0.00829096	0.0289436	0.00338776	0.0240796	0	0	0.187425	0	0.0111814
order	1217098	Jiangellales	0	0	0	0	0	0	0	0	0	0	0	0	0	0.0086326	0	0	0	0	0	0	0	0	0	0.00214606	0	0	0	0	0.00723589	0	0	0	0	0	0	0
order	742030	Salinisphaerales	0	0	0	0.00327923	0	0	0	0	0	0	0	0	0	0	0.0133752	0	0	0.00062039	0.0020107	0	0	0	0.00238039	0	0	0	0	0	0	0.00338776	0	0	0	0	0	0
order	2093819	Candidatus Nanosynbacterales	0	0.00186672	0.00934929	0.00983768	0.00973362	0.00312324	0	0	0.110766	0.13393	0	0.0100328	0.00541492	0.0172652	0.00334381	0.0055991	0.00247961	0.00558351	0.00402139	0.0074677	0.00591296	0	0.00238039	0.00214606	0.00149963	0.00151055	0	0.0055273	0	0.00338776	0.0168557	0	0.00518269	0	0	0.00447257
order	1921782	Kiritimatiellales	0	0	0	0	0	0	0	0	0	0	0	0	0	0	0	0	0	0	0.0020107	0	0	0	0	0	0	0	0	0	0	0.00338776	0	0	0	0	0	0
order	1962852	Calditrichales	0	0	0	0	0	0	0	0	0	0	0	0.00334426	0	0	0	0	0	0	0	0	0	0	0	0	0	0	0	0	0	0	0	0	0	0	0	0
order	2495578	Sporichthyales	0	0	0	0	0	0	0	0	0	0.00418533	0.00791139	0	0	0	0.00334381	0	0	0	0	0	0	0.00186438	0	0	0.00149963	0	0	0	0	0	0.00481591	0	0	0	0	0
order	717963	Methylacidiphilales	0	0	0	0	0	0	0	0	0	0	0	0	0	0	0	0	0	0	0	0	0	0	0	0	0	0.00151055	0	0	0	0	0.00240796	0	0	0	0	0
order	1643688	Leptospirales	0	0	0.00701197	0.00983768	0.00648908	0.0156162	0.0163132	0	0.00714618	0.012556	0	0	0.00541492	0.0086326	0.00668762	0.0111982	0.0223164	0.00124078	0.0020107	0.0336047	0.0473037	0.00745754	0	0.0107303	0.0134967	0.0030211	0.0184485	0.0055273	0.0217077	0	0.0120398	0	0	0.153348	0	0.00447257
order	1643684	Nakamurellales	0	0	0	0	0	0	0	0	0.00357309	0	0	0	0	0	0	0	0	0	0	0	0	0	0	0	0	0	0.00922424	0	0	0.00677553	0.00240796	0	0	0	0	0
order	1643686	Brachyspirales	0	0	0.00233732	0	0.00324454	0	0	0	0.00357309	0	0	0	0	0.0086326	0	0	0	0	0.0020107	0	0	0	0	0.00214606	0	0	0	0	0	0	0	0	0	0	0	0
order	54526	Pelagibacterales	0	0	0	0	0	0	0	0	0	0	0	0	0	0	0	0.0055991	0	0	0	0.00373385	0	0	0	0	0	0	0	0.0055273	0	0	0	0	0	0	0	0
order	415000	Opitutales	0	0	0	0	0	0	0	0	0	0	0	0	0	0.0086326	0	0	0	0	0	0.00373385	0	0	0	0	0	0	0	0.00276365	0	0.00338776	0	0.00457771	0	0	0	0
order	1127829	Candidatus Brocadiales	0	0	0	0	0	0	0	0	0	0	0	0	0	0	0	0	0	0.00124078	0.0020107	0	0	0	0	0.00214606	0.00149963	0	0	0	0	0.00677553	0.00481591	0	0	0	0	0.00223629
order	1643947	Petrotogales	0	0	0	0	0	0	0.00203915	0	0	0	0	0	0	0	0	0	0	0.00062039	0	0	0	0	0	0	0	0	0	0	0	0	0	0	0	0	0	0
order	1643946	Kosmotogales	0	0	0	0	0	0	0	0	0	0	0	0	0	0	0	0	0	0.00062039	0	0	0	0	0	0	0	0	0	0	0	0	0	0	0	0	0	0.00223629
order	218872	Fibrobacterales	0	0.00373343	0	0	0	0	0	0	0	0	0	0.00334426	0	0	0	0	0	0	0	0	0.00591296	0	0	0	0	0	0	0.0110546	0	0	0	0.00915541	0	0	0	0
order	292629	Anaerolineales	0	0.00560015	0.00233732	0.00983768	0.0162227	0.00936973	0.0040783	0	0.0250116	0.00418533	0.00791139	0.0167213	0.00812238	0	0.0133752	0.0167973	0.00743882	0.00744468	0.00402139	0.0112016	0.0177389	0.00932192	0.00952154	0.0128764	0.0089978	0.0060422	0.0184485	0.0193456	0	0.0135511	0.00481591	0	0	0	0	0.00670886
order	1775403	Nevskiales	0	0	0	0	0	0.00312324	0	0	0	0	0	0	0	0	0	0	0	0	0	0	0	0	0	0	0	0	0	0	0	0	0	0	0	0	0	0
order	1890424	Synechococcales	0	0	0	0.00655845	0.00648908	0	0.00611746	0	0.00357309	0	0	0	0.00270746	0	0	0.0055991	0.00247961	0	0.00804279	0.00373385	0	0	0.00952154	0	0.00149963	0.0030211	0.0184485	0	0	0	0.00722387	0.00457771	0	0.39189	0.0282885	0.00223629
order	235899	Nautiliales	0	0	0	0	0	0	0	0	0	0	0	0	0	0	0	0	0	0.00124078	0.00804279	0	0	0	0.00714116	0	0	0.00151055	0	0	0	0	0	0.00457771	0	0	0	0
order	2800059	Maricaulales	0	0	0	0	0	0	0	0	0	0	0	0.00334426	0	0	0	0	0	0	0	0	0	0	0	0	0	0	0	0	0	0	0	0.00457771	0	0	0	0
order	2800060	Hyphomonadales	0	0.00186672	0	0.00327923	0	0	0	0	0	0.00418533	0	0	0	0.0086326	0	0	0	0	0	0.00373385	0	0	0	0	0	0.00151055	0	0.00276365	0	0	0	0	0	0	0	0
order	1382929	Ardenticatenales	0	0	0	0	0	0	0	0	0	0	0	0	0	0	0	0	0.00247961	0.00062039	0.0020107	0	0	0	0.00238039	0	0	0.00151055	0	0	0	0.0101633	0	0	0	0	0	0
order	219686	Gemmatimonadales	0	0.00186672	0	0	0.00648908	0.00312324	0	0	0.00357309	0	0	0.00334426	0	0	0.00334381	0.0055991	0	0.00062039	0.00804279	0	0	0	0	0	0.0089978	0.0060422	0.0184485	0.0055273	0	0	0.00240796	0	0	0	0.0141443	0.00223629
order	72273	Thiotrichales	0	0.00373343	0.00467464	0	0.00648908	0	0.0122349	0.00492247	0.00357309	0.00418533	0	0.00334426	0.00270746	0	0.00668762	0.0167973	0.00247961	0.00186117	0.0020107	0.0074677	0.0236518	0	0.00238039	0.00214606	0.00299927	0.0030211	0.00922424	0	0	0	0.00240796	0	0	0.0340774	0.0141443	0
order	203487	Dictyoglomales	0	0	0	0	0	0	0	0	0.00357309	0	0	0	0	0	0	0	0	0	0	0	0	0	0	0	0	0	0	0	0	0	0	0	0	0.0170387	0	0
order	203491	Fusobacteriales	0	0.0112003	0.00467464	0.00983768	0.00973362	0.00624649	0.0101958	0.00492247	0.00714618	0.00837065	0.0158228	0	0.00541492	0	0.00334381	0.0055991	0.00991842	0.00434273	0.00804279	0.00373385	0.00591296	0.00932192	0.00476077	0.0193145	0.00749816	0.00151055	0.0276727	0.0138183	0.0506512	0.00338776	0.0240796	0.0457771	0	0.136309	0.0282885	0.00894514
order	580371	Mariprofundales	0	0.00186672	0	0	0	0	0	0	0	0	0	0	0.00812238	0	0	0	0	0.00062039	0	0	0	0.00186438	0.00238039	0.00214606	0	0	0.00922424	0	0	0.00338776	0	0.00915541	0	0	0	0
order	32003	Nitrosomonadales	0	0.00186672	0.00233732	0.00327923	0.00324454	0.00624649	0.0122349	0	0	0.00418533	0	0.00334426	0.00270746	0.0258978	0.00334381	0.0167973	0.00247961	0.00062039	0	0.00373385	0.00591296	0.00186438	0.00238039	0.00214606	0.0089978	0.0060422	0.0184485	0	0.0217077	0	0	0.00457771	0	0	0	0.00447257
order	32064	Chloroflexales	0	0	0	0.00327923	0.00324454	0	0.00203915	0	0	0	0	0.00334426	0	0	0	0	0	0	0	0.0074677	0	0	0	0	0.00149963	0	0	0	0	0	0	0	0	0	0	0
order	908621	Euzebyales	0	0	0	0	0	0	0	0	0	0	0	0	0	0	0	0	0	0	0.0020107	0	0	0	0.00238039	0	0	0	0	0	0	0	0	0	0	0	0	0.00223629
order	32069	Aquificales	0	0	0.0140239	0.00983768	0.0129782	0.0343557	0	0.00984494	0.0178654	0	0	0	0.00812238	0	0	0.0335946	0.00247961	0.00744468	0.00603209	0.0112016	0	0.0149151	0.0238039	0.0278988	0.0149963	0.0105739	0	0	0	0	0	0	0	0	0	0
order	204433	Acidobacteriales	0	0	0.00233732	0	0	0	0	0.00492247	0	0	0	0	0	0	0	0.0055991	0.00743882	0	0	0.00373385	0	0	0	0	0.00149963	0	0	0	0.00723589	0	0	0	0	0	0	0.00223629
order	204458	Caulobacterales	0	0	0	0.00655845	0.00648908	0.00312324	0.00611746	0.00984494	0.039304	0.025112	0	0.00334426	0.00812238	0	0.110346	0.0055991	0.00247961	0.00124078	0.00402139	0.00373385	0	0.00559315	0.00476077	0.00214606	0.00749816	0	0.036897	0.00276365	0.0289436	0.00338776	0.00963182	0.0183108	0.0310961	0.0681547	0.0282885	0
order	2039638	Candidatus Nanopelagicales	0	0	0	0	0.00324454	0	0	0	0	0	0	0	0	0	0	0	0	0	0.00402139	0	0	0	0	0	0	0	0	0	0	0	0	0	0	0	0	0
order	622450	Actinopolysporales	0	0	0	0	0	0	0	0	0	0	0	0	0	0	0	0	0	0	0.00603209	0	0.00591296	0	0	0	0.00149963	0.00151055	0	0	0.00723589	0	0	0	0	0	0	0

## Sheet: family>0.5
Rank	TaxId	Scientific Name	1	2	3	4	5	6	7	8	9	10	11	12	13	14	15	16	17	18	19	20	21	22	23	24	25	26	27	28	29	30	31	32	33	34	35	36
family	33958	Lactobacillaceae	42.8716	37.1258	57.5475	40.2057	18.7225	56.5069	20.0844	18.6116	31.043	32.81	60.6853	45.6164	42.0071	52.8902	51.7123	13.5505	82.5253	47.3747	60.8379	18.9708	32.5353	64.6932	78.5672	52.5699	47.7971	35.3236	32.1595	42.9121	25.8026	44.7654	35.3815	60.2729	19.206	12.9011	3.9919	27.2086
family	1300	Streptococcaceae	40.8253	57.1372	38.8428	52.0224	60.2579	32.4106	62.7202	75.5615	60.7869	60.5149	31.1714	26.7361	29.0065	38.6109	30.8319	70.7433	10.2309	46.2879	22.4455	68.8916	1.63456	31.3081	13.0544	41.3848	38.0499	54.4484	49.5343	36.8565	50.3663	45.418	48.2903	10.2235	75.9672	16.3516	79.8235	64.1738
family	90964	Staphylococcaceae	4.32944	0.893507	0.774725	1.42187	1.17324	0.863024	0.555103	0.792961	0.502494					0.632225	1.50866	0.722535			5.50753	1.13114	18.4414		1.9348	1.48309	1.36434	0.851132	0.863407	0.696015	1.07259	0.553792	7.2861	0.498706	0.590708	0.879121	1.83685	1.04344
family	468	Moraxellaceae	3.29782									0.596465			1.82389			0.550785			1.06271		0.976668				5.15579	4.55004	1.6298	1.26281	1.07259	0.507937				1.73626	1.28724
family	41294	Bradyrhizobiaceae	1.72501			0.676422	0.785682	1.01609	3.14201	0.721338	0.770491				0.590676	1.21026		1.19041	0.56568			0.606107	1.26831		0.540859	0.584381			5.6461	2.43458	3.98822	2.46208	2.62752	4.29076	1.6923	17.6484	3.54353	4.00606
family	81852	Enterococcaceae	1.48825	0.602232	0.556833		9.80517	2.13313			2.04348	1.9122	4.61386	22.6351	21.3335		7.29539	1.6109	4.05703	1.37686	2.64834	0.528896	33.6815	0.687246			0.696684	0.611151	1.5813	10.5518		1.12522	0.668449	0.63044	0.500239	1.97802	3.1241	0.484453
family	186817	Bacillaceae	0.89633	0.682923		0.655715	1.45862	3.90152		1.82637	2.16631	1.4166	0.83701	0.74532	0.648303		1.25722	0.503405	0.627112	0.496435	2.72635		3.21487		1.00305		0.55638		1.10594	0.751813	0.94418	0.525573	1.49887	0.790402		0.791209	1.24385	0.605567
family	84642	Aeromonadaceae							4.13863									4.90968				1.1157
family	543	Enterobacteriaceae		1.43866		1.58752	3.39992		4.12148	0.521819				1.43059	1.9766		3.48833	2.19129				2.60974	0.6172		1.23906		1.63689	1.70226	1.24175	0.537429	1.3143					23.6923
family	119060	Burkholderiaceae							0.711561							1.22832																				0.505495
family	135621	Pseudomonadaceae						0.534098	0.627974													1.58283														1.8022
family	2062	Streptomycetaceae																															0.593891			1.58242	0.853341
family	28256	Halomonadaceae																			0.712689
family	1903411	Yersiniaceae																																		1.12088
family	186827	Aerococcaceae																		1.69503			0.549376		0.614613		0.561218						0.707014
family	1268	Micrococcaceae																			0.763294
family	186822	Paenibacillaceae																					0.596853
family	80864	Comamonadaceae																																		3.49451
family	118882	Brucellaceae																																		1.42857
family	2808923	Fluviibacteraceae																																		0.923077
family	1162	Nostocaceae																																		0.615385
family	1903409	Erwiniaceae																																		0.549451
family	712	Pasteurellaceae														1.14704
family	186828	Carnobacteriaceae											0.589618							1.11937			0.949539				1.42724		1.00893	0.499251		1.64021		19.7695
family	2092	Mycoplasmataceae																				1.45157				0.67071					11.519
family	31979	Clostridiaceae																						0.564386
family	128827	Erysipelotrichaceae																					0.915627

## Sheet: genus>0.5
Rank	TaxId	Scientific Name	1	2	3	4	5	6	7	8	9	10	11	12	13	14	15	16	17	18	19	20	21	22	23	24	25	26	27	28	29	30	31	32	33	34	35	36
genus	1357	Lactococcus	35.3037	44.469	48.4374	40.2769	64.8228	32.9213	49.4797	56.9137	31.8163	31.2744	8.4692	24.405	24.3028	31.6669	32.1857	30.1619	0.786737	34.823	3.65465	69.7585		21.561	2.07698	15.278	19.7991	50.2734	45.4277	20.0939	40.4217	2.37472	40.3314	6.55109	69.6448	11.0577	78.5339	45.3039
genus	1301	Streptococcus	11.1066	20.536	7.66865	19.8339	1.70506	9.80007	20.1847	30.3176	39.452	40.3664	31.5008	5.09846	7.5711	26.15	3.64213	44.0891	13.033	14.8547	20.2379	1.67624	1.2959	15.6595	12.5507	31.8739	27.4326	11.3331	7.37034	20.4976	14.2403	52.0948	15.2067	5.92457	13.0691	5.24038	2.36922	27.3728
genus	642	Aeromonas							4.9948									5.58704				1.24422
genus	374	Bradyrhizobium	1.92268			0.830671	0.88941	1.40937	3.77471	0.909268	0.971561				0.708387	1.87842		1.30904	0.848141			0.669633	1.43474		0.644989	0.716114			6.3353	2.86708	4.74373	3.12867	3.33661	5.48662	2.00089	19.1346	3.86389	4.97291
genus	1253	Pediococcus							2.90062					0.535103		0.872652			4.65134	0.828829						0.705222	1.04521			0.800278	0.999636
genus	2767886	Levilactobacillus	1.0227		2.31405			0.683617	1.67014	0.714425	1.48092	1.58048	3.9842			5.7388	1.15515		8.83064					1.36569		0.650765	0.961683	1.91663				0.537246	0.698819	0.86983	2.6974			3.37062
genus	46255	Weissella	4.58171	2.7819	0.980204	1.1459			1.46202			0.513794	0.895888			0.739536		2.32794	3.94903	2.99418			1.01049	0.617162	0.692328		0.762492	1.79468	8.05278	3.32985	1.33588	5.94582	5.86286		3.4509			1.24104
genus	1243	Leuconostoc	1.28861	3.09073	2.94446	1.70394	5.99592	4.22812	1.39958		3.43819	3.66358	27.2161	2.10188	1.81071	1.73051	1.812	0.978408	5.06965	1.9505		2.09098	0.563098	7.17295	0.946774	9.10527	9.65324	2.33125	0.909918	1.47182		3.80135	5.5315	1.10706				2.52287
genus	2767889	Loigolactobacillus							1.05359		0.815922	0.843293							3.43862								1.25297				0.527081
genus	2767879	Companilactobacillus	24.9335	18.9407	14.5493	20.9627		28.2624	0.985952	0.694941	5.69731	6.60672	2.09782	30.0128	27.0984	10.3683	22.0521	2.20648	9.08777	7.43346	6.05228	10.2908	2.4838	25.2491	20.2639	13.775	8.6787	0.749985	12.2953	25.6507	3.57143	15.9052	7.02428	49.4282	2.50111	2.13942		5.46233
genus	106589	Cupriavidus							0.814256
genus	544	Citrobacter							0.80385								0.588901
genus	286	Pseudomonas						0.758534	0.762227													1.76265														1.80288
genus	2767842	Lactiplantibacillus	0.55226	0.916762	3.54795	1.05644	0.954488	2.92644	0.69719	1.46782	1.33	1.29007	1.74169	1.0274	1.17489	3.99349	1.15515		2.59047					1.55158		0.781463	2.90004	1.08738		0.508003	0.60887	1.48984	1.16142		0.677515			1.13617
genus	590	Salmonella					0.551		0.665973								0.507361																			3.67788
genus	561	Escherichia							0.600937																											2.71635
genus	1279	Staphylococcus	4.62262	1.01889	1.09552	1.60596	1.26253	0.959873		0.974216	0.608404		0.539758			0.606419	1.41336	0.755735			5.19332	1.14486	17.1783		1.85508	1.79437	0.659684	0.727627	0.921292		0.699746		6.65682	0.620438	0.633192	0.9375	1.76499	0.996329
genus	1350	Enterococcus	1.67723	0.680884	0.803383		11.9485	1.52643			2.26855	2.17246	6.00412	0.547945	0.545976		4.92865	1.73414	0.52577	0.913699	0.586606	0.552987					0.764634	0.735757	1.55823	0.556715	0.508906	1.36795	0.774278		0.582537	2.11538	3.35506	0.570996
genus	570	Klebsiella																																		3.125
genus	1578	Lactobacillus	1.16588	0.741677	1.60677	0.698616		1.0067			0.735745	0.692505	8.15759	0.980308	0.839697	1.50865	13.504	0.573549	28.8905	24.2983	44.6426	0.946127	0.586239	18.1183	47.6819	12.8165	2.58733	15.4062	4.02639	1.93807	11.5413	4.10835	0.797244	0.656934				0.836101
genus	2742598	Limosilactobacillus			0.661157						0.580107	0.513794	0.617662			0.724745			1.00549
genus	2767893	Lentilactobacillus			8.21065								0.562017						2.22589							1.9523	1.23798	1.22355
genus	469	Acinetobacter	3.88628				0.551					0.619904			2.11479		0.507361	0.519568			0.917154		0.995063					5.29867	1.77434	0.803758	0.517993					1.68269	1.36747
genus	1883	Streptomyces																	0.52577														0.757874			1.73077	0.540626
genus	1386	Bacillus <firmicutes>	0.756801	0.622523	0.684221	0.600639	1.27554	5.42679		2.2407	2.54209	1.62515	1.01831	0.582192		0.532466	1.25481		0.76371		2.72818		2.9929		1.01482		0.599713		0.602821		0.563431	0.532731	1.53215	0.809002		0.697115	0.842741
genus	2767887	Ligilactobacillus		0.552003		3.81257		0.688299									1.78935		0.809763	1.04445	6.4387	1.68488	21.0043		4.39066		3.7889						1.83399			6.70673		0.739964
genus	547	Enterobacter					1.67903								0.521787		0.851642					1.24422			0.831386		0.589004									12.476
genus	1375	Aerococcus																		2.02467			0.593952		0.739667		0.743216						0.892388
genus	2767881	Fructilactobacillus	0.531806	0.622523	0.822602	0.626198		0.978602					0.678872	1.48116	1.25091		0.588901		0.64474					0.674168			0.58472			0.563674				2.86496
genus	2767885	Latilactobacillus									1.17908	1.31241						1.47099		2.6677
genus	2759736	Lacticaseibacillus									0.523511	0.513794	2.2425						3.12008					0.840232		3.34913	0.663968
genus	1912216	Cutibacterium				0.57934																												0.523114		1.08173
genus	69965	Macrococcus																					0.701944				1.03665				0.545256		1.19423
genus	44249	Paenibacillus																					0.601666
genus	497	Psychrobacter																									6.00356			0.553236	0.590694
genus	2767891	Schleiferilactobacillus																																0.529197
genus	613	Serratia																																		0.600962
genus	51668	Tetragenococcus						1.50302						26.8622	25.0078		4.3171		5.53786	0.679731	2.33013		37.851	0.510583						11.8894
genus	2767892	Secundilactobacillus									1.18379	1.37384
genus	1485	Clostridium																						0.696475
genus	2767890	Paucilactobacillus																								0.7978
genus	1839	Nocardioides					0.524969
genus	1647	Erysipelothrix																					0.98735
genus	34072	Variovorax																																		1.27404
genus	57493	Kocuria																			0.600573
genus	2747	Carnobacterium																					0.92564
genus	44013	Polynucleobacter														1.71572
genus	234	Brucella																																		1.5625
genus	1873	Micromonospora																												0.542797
genus	191769	Marinilactibacillus																		0.892291							1.33008		0.955414			1.5395		18.1326
genus	724	Haemophilus														1.86363
genus	47420	Hydrogenophaga																																		1.39423
genus	683756	Kinneretia																																		0.865385
genus	1177	Nostoc																																		0.673077
genus	2767358	Mycoplasmopsis																				1.22262				0.560911					10.9506
genus	2808942	Fluviibacter																																		1.00962
genus	1379908	Rufibacter																					1.2419
genus	1041	Erythrobacter						0.561877

## Sheet: species>0.5
Scientific Name	Possbile Source	1	2	3	4	5	6	7	8	9	10	11	12	13	14	15	16	17	18	19	20	21	22	23	24	25	26	27	28	29	30	31	32	33	34	35	36
Companilactobacillus ginsenosidimutans	Lactic	42.2562	45.2586	28.1314	44.2183	0.53642	48.878	3.26186	1.26607	12.0782	14.3646	4.38885	48.4415	45.8455	18.3253	38.4717	6.64997	10.9972	8.58969	8.24491	37.0137	3.44867	37.9834	25.7768	24.4611	19.4234	1.10235	19.9098	34.1113	7.8744	7.41722	18.2071	55.6263	10.1586	2.89855		19.6221
Weissella jogaejeotgali	Fermente, Kore Seafood	7.17017	4.8827		1.33621			3.85123									4.91915	0.855271	4.4415							0.523671		15.1438	4.25773	2.14976	7.00331	10.5811		1.04624			0.799419
Streptococcus parauberis	Patogen, Mastitis	6.69216	13.9768	6.8635	13.5163		4.83688	0.741795	18.991	36.6252	37.5454	31.0793	1.2499	2.99669	16.5862		7.26486		4.46594	7.28395			8.47552		25.01	21.3859	3.04429	4.00451	12.7025	7.6087	36.2169	7.33836		17.2123	2.24638	0.809353	5.60804
Bradyrhizobium sp. PSBB068	Soil	4.3021	1.11645	1.17587	1.90153	5.39243	2.61173	13.7384	2.4737	2.35642	0.842411	1.08649	0.648387	1.21295	3.54267	0.545831	4.05375	1.23741			2.61167	1.88636	0.703078	0.772871	1.41803	0.793441	1.07031	14.6644	5.33984	11.6184	5.27318	9.2027	6.20648	10.0236	26.087	20.5935	19.3435
Staphylococcus cohnii	Skin	3.9675							1.53876	0.746004															3.16199	0.788151	0.839582									0.989209
Lactococcus cremoris	Lactic	3.58509	3.27869	3.33589	2.47713	4.91248	1.8763	3.50574	1.26607	1.0894	1.33624		1.94516	1.95239	0.99839	2.00452	1.68527		1.19767		8.35735		1.08034		0.994911	0.645332	2.62129	2.73548	0.608247	1.69082		2.14201	0.509096	5.90618		8.54317	4.09399
Companilactobacillus alimentarius	Lactic	3.58509		3.74489											0.708535			0.509523	3.42365				0.553031					2.53807	5.43886		10.4801
Levilactobacillus brevis	Lactic	2.19885		6.39059		0.53642	0.631718	1.62585			0.63907	3.25947			0.869565	0.912855		6.73299							1.20075	2.00476	4.98622					0.723919		7.25616			1.61095
Staphylococcus aureus	Patogen, Skin	1.72084	1.3779	3.18252		5.84416		1.22955	1.22711	0.544701	0.522876	0.571837				0.950499	0.865407		0.516778	1.54154	3.02594	5.94839		0.67429			1.07031	1.12803		1.15942		4.12535		3.07121	0.615942	8.09353	1.99855
Lactiplantibacillus plantarum	Lactic	1.19503	2.57207	11.5158	2.50797	5.90062	4.85574	2.63185	4.2462	3.16163	3.19535	4.37455	1.82017	2.16644	8.4058	2.2492	0.979276	3.94881	0.879919				2.53794		1.37801	5.00926	3.24297	1.09983	0.983096	1.52174	2.59934	3.32209		3.47621		1.88849	4.65116
Enterococcus faecalis	Feces	1.05163	1.20831	1.02249		3.78317		0.884056		0.568384	0.87146	0.972123				1.22341	2.59622				0.918588					0.550119	0.640902	0.789622		0.57971	2.1606	0.87267		0.77624	3.00725	1.97842	0.835756
Fructilactobacillus sanfranciscensis	Lactic	1.05163	1.54748	1.80215	1.2437	0.53642	1.51801					0.743388	2.37481	2.04969		0.771692			0.52027		1.02666		0.973163			0.687649		0.761421	0.968951	0.507246			3.42891				0.811531
Streptococcus thermophilus	Lactic			1.25256		1.60926		1.38197	1.48033	1.0894	0.97313	1.15797			0.869565	0.583474	2.18629	4.59177	0.92182	2.67267	0.59438			4.10489	1.15501	2.31156	4.92213	0.846024		2.53623	3.20364	1.05117		4.31995	0.57971	1.43885	1.62306
Levilactobacillus koreensis	Lactic, Kore Seafood									1.76436	2.0915																					0.585085		3.07121
Lactococcus lactis	Lactic					0.762281		0.640179													3.42219						0.58963	0.70502		0.603865				2.83496		2.51799	0.787306
Lacticaseibacillus manihotivorans	Lactic									0.947306	0.885984	5.04646						4.22176					0.865986											2.05872
Streptococcus dysgalactiae						0.734049		1.23971	0.58434		0.551924						0.88818				0.59438						0.769083	0.592217		0.990338		0.882586		1.88998		1.07914	1.32025
Levilactobacillus zymae	Lactic									0.98283	0.87146	4.63188			0.547504	0.63994		4.68276					1.20895										0.628884	1.78873
Streptococcus pyogenes	Patogen,pharyngotonsillitis		1.45562	1.36759	1.01758	1.27047	0.726004	1.26003	2.08414	3.11427	4.57516	3.68835			2.44767		1.89023	0.545918	0.579629				0.668782		1.48093	2.23221	0.865218	0.70502	0.650683	0.942029	2.32616	0.90242		1.68748		0.989209	1.80475
Levilactobacillus suantsaii	Lactic							1.63601	0.525906						2.67311			0.564115			0.576369													1.01249			4.57849
Salmonella enterica	Patogen, Tifo, Feces					3.35968		2.36765					0.546832	0.687553		1.02579	1.16147				1.567					0.915102	1.1344	0.620417		0.772947				0.80999	5.39855
Cutibacterium acnes					1.34649												1.18424																0.628884	0.77624	1.55797	1.25899	0.65407
Escherichia coli						2.31508		2.33716		0.544701				0.551339		0.696405	0.797085				1.0987					0.629463	0.78831	0.648618		0.89372				0.674992	4.05797	1.43885
Latilactobacillus sakei				1.03528		0.508187									0.708535																			0.674992
Streptococcus agalactiae						0.762281			0.545384								0.728763																	0.607492		0.899281	0.60562
Enterococcus faecium	Patogen, Feces					3.10559	2.56459					0.872051																						0.607492		0.809353
Loigolactobacillus coryniformis																																		0.539993
Moraxella osloensis																																		0.506244
Acinetobacter radioresistens	Soil, Feces																																			6.83453
Kitasatospora setae	Soil																																			2.15827
Massilia oculi	Patogen																																			1.43885
Bacillus velezensis						1.94805						0.686204				0.545831						0.705937										0.555335				1.25899
Turicibacter sp. H121						0.677583																														1.07914
Lactobacillus delbrueckii	Lactic					0.508187						14.7534			0.515298	22.0873	0.523799	37.0072	45.1762	54.4011	2.48559		25.8253	52.0978	21.808	3.8191	40.2743	8.29103	2.31982	25.1691	5.04967				0.507246	0.719424
Streptomyces sp. ICC4						0.508187																													0.688406	0.719424
Streptomyces sp. ICC1																		0.740022														2.00317			0.543478	0.719424
Granulibacter bethesdensis																																				0.719424
Metabacillus litoralis																																				0.719424
Weizmannia coagulans						0.508187																														0.629496
Glaciimonas sp. PAMC28666																																				0.629496
Bacillus anthracis						1.4681														2.38906		0.624928										0.842919				0.539568
Anoxybacillus flavithermus						0.790514																														0.539568
Limosilactobacillus fermentum										0.757845	0.624546	0.77198			0.708535																				0.615942	0.539568	0.508721
Nocardioides dokdonensis	Soil					3.35968																			0.691863
Klebsiella pneumoniae	Patogen, pneumoniae					1.5528		1.0568						0.518908			0.728763				0.666427														2.71739
Acinetobacter johnsonii	Soil, skin					1.32693																					3.30065
Fructilactobacillus fructivorans						1.27047						0.800572			0.547504											0.645332						0.535502
Bacillus thuringiensis	Soil					1.10107	9.97549		5.90183	5.07993	2.84677											0.786946										1.16025
Pantoea agglomerans						0.931677
Streptococcus pneumoniae						0.903444		0.792602	0.545384								1.07037													0.507246							0.968992
Bacillus cereus						0.846979																0.729082										0.753669
Bacillus subtilis						0.818746
Trueperella pyogenes						0.818746															0.774496
Lactobacillus helveticus						0.734049
Lacticaseibacillus paracasei						0.734049						0.543245			0.57971			0.558049							0.737606
Staphylococcus simulans						0.705816
Bacillus altitudinis						0.564653
Tetragenococcus halophilus	Lactic, Salt Ferm						1.62172						29.6774	28.3907		5.00659		4.82227	0.864206	2.07207		31.4663							14.6333
Lactococcus raffinolactis	Lactic								31.8855	6.78508	5.9114				5.89372		0.637668		8.61587				6.04476			3.66041	7.54983			1.73913
Streptococcus suis	Patogen, Pig		1.3991		1.46983			17.2442	9.23257						3.25282		28.6267		4.22152													3.39151					1.22335
Ligilactobacillus acidipiscis	Lactic		1.42029		9.10679		1.17858	0.609694								3.05854		1.14036	2.28011	9.13914	6.8804	31.2348		5.73344		9.13515						5.35502			10.0362		2.81008
Mycoplasma agalactiae	Patogen, Agalactia Disease																				2.10735									10.8937
Marinilactibacillus sp. 15R	Lactic						0.839148					1.22945				0.724638			2.03743							3.28485		2.36887	0.721409		2.82285		22.3179
Pseudomonas stutzeri	Soil																				4.01657
Secundilactobacillus malefermentans	Lactic									2.91297	3.51489
Streptococcus pseudoporcinus	Patogen, Maternal Morbidity							3.94269	1.88937						0.933977		6.78661		0.65121													0.87267
[Haemophilus] ducreyi	Patogen, Genital ulcer														4.05797														0.742627
Brucella pseudogrignonensis	Patogen																																		2.35507
Staphylococcus auricularis	Patogen, Skin																					2.33769
Polynucleobacter necessarius	Water														3.73591														0.91237
Cupriavidus oxalaticus	Soil							3.18057																0.619085
Rufibacter sp. DG15C																						1.86321
Fluviibacter phosphoraccumulans	Water																																		1.52174
Lentilactobacillus parabuchneri	Lactic																	0.818877							1.99554
Pediococcus damnosus	Lactic							1.37181
Kinneretia sp. DAIF2	Water																																		1.30435
Erythrobacter neustonensis							1.13144
Micromonospora sp. WMMC415																													1.10333
Pseudomonas libanensis								1.03648
Carnobacterium sp. 17-4																						0.995255
Clostridium perfringens																							0.964589
Priestia megaterium																												1.07163		0.845411
Streptococcus halotolerans																																					0.944767
Staphylococcus haemolyticus																						0.856382
Lactobacillus terrae																0.846979
Pediococcus pentosaceus												0.77198						0.891666
Staphylococcus succinus																	0.979276					0.682791
Staphylococcus debuckii																				0.807474
Lactobacillus gasseri												0.800572
Lapidilactobacillus dextrinicus				1.46984			0.603432								0.515298																	0.545418
Weissella paramesenteroides																		0.764285
Paucilactobacillus hokkaidonensis																									0.743324
Nostoc sp. NIES-3756																																			0.724638
Lactobacillus sp. 3B(2020)												0.686204
Schleiferilactobacillus harbinensis															0.805153														0.579956				0.651344
Streptococcus iniae								0.690987									0.637668
Frankia alni																														0.652174
Gemmata massiliana															0.644122
Limosilactobacillus reuteri																		0.630838
Enterobacter cloacae complex sp.																										0.624173
Klebsiella aerogenes																																			0.615942
Streptomyces peucetius																																			0.615942
Staphylococcus epidermidis																						0.590209
Lentilactobacillus buchneri																										0.576567
Lactobacillus acidophilus												0.571837
Scytonema sp. HK-05																																0.555335
Streptococcus equi											0.595497	0.514653
Acetilactobacillus jinshanensis															0.547504
Klebsiella variicola																																			0.543478
Amycolatopsis albispora																																			0.543478
Aeromonas salmonicida								0.538563
Eikenella corrodens										0.53286
Streptococcus respiraculi																	0.523799
Aeromonas veronii								0.508078

## Sheet: SpeciesTop50
Scientific Name	1	2	3	4	5	6	7	8	9	10	11	12	13	14	15	16	17	18	19	20	21	22	23	24	25	26	27	28	29	30	31	32	33	34	35	36
Companilactobacillus ginsenosidimutans	42.2562	45.2586	28.1314	44.2183	0.53642	48.878	3.26186	1.26607	12.0782	14.3646	4.38885	48.4415	45.8455	18.3253	38.4717	6.64997	10.9972	8.58969	8.24491	37.0137	3.44867	37.9834	25.7768	24.4611	19.4234	1.10235	19.9098	34.1113	7.8744	7.41722	18.2071	55.6263	10.1586	2.89855	0.359712	19.6221
Lactobacillus delbrueckii	0.81262	0.247315	0.575153	0.236407	0.508187	0.292287	0.172747	0.214258	0.153937	0.217865	14.7534	0.218733	0.175131	0.515298	22.0873	0.523799	37.0072	45.1762	54.4011	2.48559	0.289318	25.8253	52.0978	21.808	3.8191	40.2743	8.29103	2.31982	25.1691	5.04967	0.416501	0.187168	0.337496	0.507246	0.719424	0.314922
Streptococcus parauberis	6.69216	13.9768	6.8635	13.5163	0.225861	4.83688	0.741795	18.991	36.6252	37.5454	31.0793	1.2499	2.99669	16.5862	0.282326	7.26486	0.327551	4.46594	7.28395	0.216138	0.185164	8.47552	0.0118297	25.01	21.3859	3.04429	4.00451	12.7025	7.6087	36.2169	7.33836	0.284495	17.2123	2.24638	0.809353	5.60804
Bradyrhizobium sp. PSBB068	4.3021	1.11645	1.17587	1.90153	5.39243	2.61173	13.7384	2.4737	2.35642	0.842411	1.08649	0.648387	1.21295	3.54267	0.545831	4.05375	1.23741	0.261881	0.403737	2.61167	1.88636	0.703078	0.772871	1.41803	0.793441	1.07031	14.6644	5.33984	11.6184	5.27318	9.2027	6.20648	10.0236	26.087	20.5935	19.3435
Tetragenococcus halophilus	0.0956023	0.0706614	0.0511247	0.0205571	0.112931	1.62172	0.0609694	0.019478	0.0947306	0.0145243	0.0571837	29.6774	28.3907	0.0644122	5.00659	0.0683216	4.82227	0.864206	2.07207	0.0720461	31.4663	0.484438	0.0118297	0.0285894	0.121661	0.00640902	0.423012	14.6333	0.0241546	0.0745033	0.0099167	0.50161	0	0	0.179856	0.0363372
Ligilactobacillus acidipiscis	0.143403	1.42029	0.0511247	9.10679	0	1.17858	0.609694	0.136346	0.071048	0.0580973	0.0428878	0.0234357	0.0454044	0.225443	3.05854	0	1.14036	2.28011	9.13914	6.8804	31.2348	0.278659	5.73344	0.428841	9.13515	0.0256361	0.225606	0.0636537	0.0724638	0.0331126	5.35502	0.00748671	0.0337496	10.0362	0	2.81008
Lactiplantibacillus plantarum	1.19503	2.57207	11.5158	2.50797	5.90062	4.85574	2.63185	4.2462	3.16163	3.19535	4.37455	1.82017	2.16644	8.4058	2.2492	0.979276	3.94881	0.879919	0.0934268	0.270173	0.277746	2.53794	0.11041	1.37801	5.00926	3.24297	1.09983	0.983096	1.52174	2.59934	3.32209	0.172194	3.47621	0.0724638	1.88849	4.65116
Lactococcus raffinolactis	0	0.0353307	0.0511247	0.0308356	0.254094	0	0.497917	31.8855	6.78508	5.9114	0.0428878	0.00781189	0.0908088	5.89372	0.0282326	0.637668	0.00606575	8.61587	0.00667334	0.0720461	0.0115727	6.04476	0	0	3.66041	7.54983	0.310209	0.0282905	1.73913	0.0248344	0.119	0.0224601	0.0337496	0.181159	0.0899281	0.314922
Lactococcus cremoris	3.58509	3.27869	3.33589	2.47713	4.91248	1.8763	3.50574	1.26607	1.0894	1.33624	0.38599	1.94516	1.95239	0.99839	2.00452	1.68527	0.0181973	1.19767	0.106773	8.35735	0.0578637	1.08034	0.185331	0.994911	0.645332	2.62129	2.73548	0.608247	1.69082	0.198675	2.14201	0.509096	5.90618	0.217391	8.54317	4.09399
Streptococcus suis	0	1.3991	0.0511247	1.46983	0.112931	0.00942863	17.2442	9.23257	0.213144	0.130719	0.0857756	0.0624951	0.019459	3.25282	0.0941088	28.6267	0.0424603	4.22152	0.0233567	0.0540346	0.0231455	0.0857412	0.0236593	0.0343073	0.0846337	0.147408	0.0846024	0.0707264	0	0.057947	3.39151	0	0.0337496	0.0362319	0	1.22335
Weissella jogaejeotgali	7.17017	4.8827	0.524029	1.33621	0.0846979	0.0188573	3.85123	0.0973899	0.153937	0.087146	0.157255	0.0546832	0.00648635	0.0644122	0.0282326	4.91915	0.855271	4.4415	0.0133467	0.108069	0.0462909	0.128612	0.035489	0.102922	0.523671	0.173044	15.1438	4.25773	2.14976	7.00331	10.5811	0	1.04624	0.0362319	0	0.799419
Staphylococcus aureus	1.72084	1.3779	3.18252	0.945626	5.84416	0.499717	1.22955	1.22711	0.544701	0.522876	0.571837	0.41403	0.395667	0.483092	0.950499	0.865407	0.206236	0.516778	1.54154	3.02594	5.94839	0.282946	0.67429	0.388816	0.386141	1.07031	1.12803	0.353632	1.15942	0.248344	4.12535	0.262035	3.07121	0.615942	8.09353	1.99855
Streptococcus thermophilus	0.81262	0.968061	1.25256	0.441978	1.60926	0.311145	1.38197	1.48033	1.0894	0.97313	1.15797	0.203109	0.33729	0.869565	0.583474	2.18629	4.59177	0.92182	2.67267	0.59438	0.162018	0.398697	4.10489	1.15501	2.31156	4.92213	0.846024	0.466794	2.53623	3.20364	1.05117	0.157221	4.31995	0.57971	1.43885	1.62306
Levilactobacillus brevis	2.19885	0.381572	6.39059	0.298078	0.53642	0.631718	1.62585	0.447994	0.461812	0.63907	3.25947	0.179673	0.233508	0.869565	0.912855	0.0455477	6.73299	0.230455	0.0266934	0.180115	0.0115727	0.274372	0.0473186	1.20075	2.00476	4.98622	0.197406	0.0707264	0.169082	0.339404	0.723919	0.134761	7.25616	0.0362319	0.0899281	1.61095
Streptococcus pyogenes	0.621415	1.45562	1.36759	1.01758	1.27047	0.726004	1.26003	2.08414	3.11427	4.57516	3.68835	0.24998	0.330804	2.44767	0.31997	1.89023	0.545918	0.579629	0.343677	0.450288	0.150446	0.668782	0.181388	1.48093	2.23221	0.865218	0.70502	0.650683	0.942029	2.32616	0.90242	0.134761	1.68748	0.181159	0.989209	1.80475
Marinilactibacillus sp. 15R	0.0478011	0.00706614	0	0	0.0282326	0.839148	0.0101616	0	0	0	1.22945	0	0	0	0.724638	0.0227739	0.151644	2.03743	0.0433767	0.0540346	0.0231455	0.0557318	0.0236593	0	3.28485	0.102544	2.36887	0.721409	0.410628	2.82285	0.0396668	22.3179	0	0	0	0.0121124
Companilactobacillus alimentarius	3.58509	0.296778	3.74489	0.246685	0	0.358288	0	0.116868	0.307874	0.33406	0.0571837	0.140614	0.116754	0.708535	0.272915	0.0455477	0.509523	3.42365	0.00333667	0	0.0231455	0.553031	0	0.0114358	0.0581857	0.32686	2.53807	5.43886	0.120773	10.4801	0.128917	0.172194	0.404995	0	0	0.0484496
Bacillus thuringiensis	0.286807	0.487564	0.357873	0.380306	1.10107	9.97549	0.121939	5.90183	5.07993	2.84677	0.371694	0.195297	0.19459	0.128824	0.357613	0.318834	0.181973	0.127449	0.32032	0.270173	0.786946	0.154334	0.240536	0.177254	0.248611	0.179453	0.310209	0.190961	0.289855	0.124172	1.16025	0.134761	0.236247	0.0362319	0.269784	0.218023
Enterococcus faecalis	1.05163	1.20831	1.02249	0.452256	3.78317	0.396002	0.884056	0.428516	0.568384	0.87146	0.972123	0.460901	0.454044	0.41868	1.22341	2.59622	0.479194	0.408534	0.363697	0.918588	0.3819	0.240075	0.201104	0.423123	0.550119	0.640902	0.789622	0.431431	0.57971	2.1606	0.87267	0.194654	0.77624	3.00725	1.97842	0.835756
Fructilactobacillus sanfranciscensis	1.05163	1.54748	1.80215	1.2437	0.53642	1.51801	0.213393	0.155824	0.307874	0.261438	0.743388	2.37481	2.04969	0.289855	0.771692	0.387156	0.491326	0.52027	0.413747	1.02666	0.0578637	0.973163	0.291798	0.303048	0.687649	0.307633	0.761421	0.968951	0.507246	0.157285	0.466085	3.42891	0.337496	0.0724638	0	0.811531
Salmonella enterica	0.239006	0.734878	0.31953	0.616713	3.35968	0.103715	2.36765	0.155824	0.106572	0.145243	0.0857756	0.546832	0.687553	0.161031	1.02579	1.16147	0.0788548	0.0471385	0.153487	1.567	0.196736	0.111464	0.268139	0.131511	0.915102	1.1344	0.620417	0.261688	0.772947	0.0662252	0.247917	0.052407	0.80999	5.39855	0.179856	0.278585
Escherichia coli	0.334608	0.643019	0.281186	0.585877	2.31508	0.132001	2.33716	0.19478	0.544701	0.159768	0.0428878	0.437466	0.551339	0.161031	0.696405	0.797085	0.072789	0.0663431	0.156823	1.0987	0.219882	0.0900283	0.153785	0.131511	0.629463	0.78831	0.648618	0.183889	0.89372	0.0993377	0.456168	0.217115	0.674992	4.05797	1.43885	0.35126
Levilactobacillus zymae	0	0.0211984	0.268405	0	0.0846979	0.20743	0.142262	0.058434	0.98283	0.87146	4.63188	0	0.0518908	0.547504	0.63994	0.0910954	4.68276	0.00523761	0	0	0	1.20895	0.0670347	0.0114358	0.0317376	0.384541	0.141004	0.0495085	0.0724638	0.306291	0.277668	0.628884	1.78873	0	0	0.30281
Lactococcus lactis	0.382409	0.275579	0.53681	0.113064	0.762281	0.141429	0.640179	0.29217	0.296033	0.421206	0.0857756	0.0781189	0.123241	0.193237	0.197628	0.341608	0.024263	0.192046	0.0233567	3.42219	0	0.0814542	0.0157729	0.125793	0.0476065	0.58963	0.70502	0.0212179	0.603865	0.0165563	0.456168	0.0299468	2.83496	0.144928	2.51799	0.787306
Streptococcus dysgalactiae	0.0478011	0.537027	0.53681	0.308356	0.734049	0.254573	1.23971	0.58434	0.473653	0.551924	0.114367	0.367159	0.324317	0.161031	0.197628	0.88818	0.0303288	0.275848	0.0767434	0.59438	0.0231455	0.201492	0.0394322	0.440277	0.169267	0.769083	0.592217	0.183889	0.990338	0.157285	0.882586	0.0973272	1.88998	0.0362319	1.07914	1.32025
Enterococcus faecium	0.191205	0.282646	0.53681	0.174735	3.10559	2.56459	0.375978	0.233736	0.390764	0.43573	0.872051	0.265604	0.239995	0.322061	0.414079	0.182191	0.266893	0.417263	0.24024	0.216138	0.185164	0.210066	0.33123	0.211562	0.306797	0.474268	0.253807	0.169743	0.483092	0.231788	0.357001	0.119787	0.607492	0.0724638	0.809353	0.290698
Lacticaseibacillus manihotivorans	0.0478011	0	0	0	0	0.122572	0.111777	0.019478	0.947306	0.885984	5.04646	0	0.0129727	0.0966184	0.404668	0.136643	4.22176	0.0104752	0.00333667	0.0180115	0	0.865986	0.0276025	0.00571788	0.026448	0.294815	0.0846024	0.0424358	0.0483092	0.273179	0.178501	0.314442	2.05872	0.0362319	0	0.169574
Levilactobacillus suantsaii	0.143403	0.134257	0.600716	0.174735	0.42349	0.179144	1.63601	0.525906	0.201303	0.261438	0.343102	0.070307	0.0908088	2.67311	0.178807	0.182191	0.564115	0.157128	0.0500501	0.576369	0.0694364	0.141473	0.0749211	0.0914861	0.227453	0.281997	0.0846024	0.0636537	0.0966184	0.140728	0.228084	0.0374336	1.01249	0	0	4.57849
Streptococcus pseudoporcinus	0	0.190786	0.0127812	0.0925069	0	0	3.94269	1.88937	0.0236827	0.0145243	0	0	0.0129727	0.933977	0.00941088	6.78661	0	0.65121	0.0133467	0	0.0231455	0.00857412	0	0.045743	0.0317376	0.0192271	0	0.0141453	0	0.0331126	0.87267	0	0.0674992	0.0362319	0	0.133236
Staphylococcus cohnii	3.9675	0.0565291	0.0383436	0.195292	0.42349	0.0377145	0.0609694	1.53876	0.746004	0.043573	0.0428878	0.0546832	0.0648635	0.0322061	0.188218	0.0227739	0.072789	0.00349174	0.0266934	0.252161	0.0578637	0.0428706	0.0118297	3.16199	0.788151	0.839582	0.197406	0.0212179	0.386473	0.0413907	0.128917	0.052407	0.134998	0.471014	0.989209	0.0847868
Streptococcus pneumoniae	0.286807	0.537027	0.383436	0.267242	0.903444	0.216858	0.792602	0.545384	0.473653	0.392157	0.357398	0.187485	0.201077	0.386473	0.376435	1.07037	0.15771	0.29156	0.133467	0.270173	0.2546	0.171482	0.126183	0.228715	0.327956	0.429405	0.423012	0.304123	0.507246	0.35596	0.495835	0.104814	0.472494	0.181159	0.44964	0.968992
Mycoplasma agalactiae	0.0478011	0	0	0	0	0	0	0.019478	0	0	0	0	0	0	0	0	0	0	0.163497	2.10735	0	0.0257224	0	0.445995	0	0	0	0.0212179	10.8937	0.273179	0.0099167	0	0	0	0	0
Bacillus velezensis	0.239006	0.325042	0.65184	0.205571	1.94805	0.198001	0.243878	0.350604	0.497336	0.363108	0.686204	0.210921	0.168645	0.322061	0.545831	0.318834	0.291156	0.21125	0.173507	0.180115	0.705937	0.115751	0.153785	0.160101	0.285639	0.320451	0.310209	0.190961	0.2657	0.256623	0.555335	0.112301	0.303746	0.0724638	1.25899	0.496609
Cutibacterium acnes	0.382409	0.0635953	0.115031	1.34649	0.395257	0.292287	0.365816	0.19478	0.165779	0.0580973	0.243031	0.195297	0.252968	0.257649	0.0376435	1.18424	0.097052	0.040155	0.03003	0.23415	0.1273	0.0471577	0.0670347	0.177254	0.0793441	0.0576812	0.394811	0.289978	0.362319	0.281457	0.317334	0.628884	0.77624	1.55797	1.25899	0.65407
Levilactobacillus koreensis	0.0478011	0.0353307	0.383436	0.0513927	0.169396	0.235716	0.172747	0.0973899	1.76436	2.0915	0.157255	0.0156238	0.0648635	0.257649	0.0470544	0.113869	0.406405	0.0384092	0	0	0	0.227214	0	0.0514609	0.0793441	0.121771	0.112803	0.0282905	0.0241546	0.0413907	0.585085	0	3.07121	0.144928	0.0899281	0.266473
Streptococcus agalactiae	0.43021	0.381572	0.293967	0.205571	0.762281	0.150858	0.406463	0.545384	0.367081	0.493827	0.328806	0.0546832	0.0648635	0.354267	0.159985	0.728763	0.0606575	0.206013	0.19019	0.360231	0.0115727	0.197205	0.0394322	0.211562	0.359693	0.32686	0.169205	0.162671	0.193237	0.264901	0.317334	0.00748671	0.607492	0.0724638	0.899281	0.60562
Bacillus anthracis	0.286807	0.240249	0.191718	0.102785	1.4681	0.150858	0.0812926	0.0973899	0.106572	0.145243	0.185847	0.140614	0.129727	0.322061	0.348203	0.250512	0.0909863	0.172841	2.38906	0.108069	0.624928	0.0771671	0.378549	0.0800503	0.227453	0.115362	0.197406	0.120235	0.144928	0.115894	0.842919	0.127274	0.168748	0.0724638	0.539568	0.145349
Klebsiella pneumoniae	0.143403	0.325042	0.0894683	0.164457	1.5528	0.00942863	1.0568	0.038956	0.0118413	0.087146	0.0142959	0.203109	0.518908	0.0644122	0.42349	0.728763	0	0.013967	0.03003	0.666427	0.0810091	0.0514447	0.141956	0.0343073	0.343824	0.429405	0.310209	0.155598	0.217391	0.00827815	0.0595002	0.0224601	0.0337496	2.71739	0.0899281	0.060562
Limosilactobacillus fermentum	0.0956023	0.268513	0.664622	0.21585	0.395257	0.188573	0.447109	0.272692	0.757845	0.624546	0.77198	0.171862	0.155672	0.708535	0.4329	0.0910954	0.218367	0.164112	0.0500501	0.252161	0.1273	0.158621	0.090694	0.142947	0.253901	0.224316	0.169205	0.13438	0.169082	0.182119	0.247917	0.104814	0.168748	0.615942	0.539568	0.508721
Schleiferilactobacillus harbinensis	0.334608	0.423968	0.920245	0.431699	0.225861	0.396002	0.223555	0.29217	0.142096	0.203341	0.228735	0.257792	0.188104	0.805153	0.357613	0.0455477	0.436734	0.0977688	0.0867534	0.180115	0.219882	0.347252	0.193218	0.308766	0.417879	0.249952	0.169205	0.579956	0.193237	0.140728	0.198334	0.651344	0.0674992	0.0724638	0.0899281	0.30281
Lacticaseibacillus paracasei	0.239006	0.325042	0.690184	0.164457	0.734049	0.292287	0.233716	0.214258	0.224985	0.33406	0.543245	0.257792	0.285399	0.57971	0.207039	0.182191	0.558049	0.193792	0.0834168	0.0540346	0.138873	0.184344	0.090694	0.737606	0.417879	0.358905	0.0564016	0.155598	0.169082	0.322848	0.168584	0.0598937	0.101249	0.0362319	0.44964	0.35126
Fructilactobacillus fructivorans	0.0956023	0.141323	0.65184	0.133621	1.27047	0.20743	0.243878	0.29217	0.438129	0.377633	0.800572	0.257792	0.188104	0.547504	0.338792	0.0910954	0.370011	0.148399	0	0	0.0347182	0.128612	0	0.120075	0.645332	0.301224	0	0.113162	0.144928	0.35596	0.535502	0.0224601	0.303746	0.0362319	0.179856	0.266473
Lapidilactobacillus dextrinicus	0.286807	0.49463	1.46984	0.349471	0.141163	0.603432	0.111777	0.136346	0.153937	0.188816	0.200143	0.218733	0.129727	0.515298	0.291737	0.113869	0.260827	0.120465	0.133467	0.0720461	0.324037	0.282946	0.0788644	0.440277	0.26977	0.19868	0.36661	0.261688	0.0241546	0.0745033	0.545418	0.0224601	0.134998	0	0	0.423934
Limosilactobacillus reuteri	0.191205	0.21905	0.677403	0.164457	0.42349	0.245144	0.274362	0.155824	0.378922	0.377633	0.45747	0.179673	0.207563	0.354267	0.21645	0.250512	0.630838	0.146653	0.0233567	0.0180115	0.0115727	0.222927	0.055205	0.263022	0.433748	0.205089	0.112803	0.169743	0.217391	0.215232	0.297501	0.0748671	0.337496	0	0.0899281	0.266473
Acetilactobacillus jinshanensis	0	0.233183	0.945808	0.205571	0.479955	0.292287	0.345493	0.214258	0.307874	0.232389	0.343102	0.148426	0.155672	0.547504	0.207039	0.0683216	0.248696	0.141416	0.0567234	0.126081	0.0694364	0.167195	0.055205	0.131511	0.380852	0.26277	0.141004	0.120235	0.0483092	0.264901	0.327251	0.0598937	0.269997	0.0724638	0.179856	0.423934
Latilactobacillus sakei	0.0478011	0.176653	1.03528	0.205571	0.508187	0.198001	0.467432	0.214258	0.201303	0.232389	0.357398	0.0624951	0.0972952	0.708535	0.10352	0.0227739	0.28509	0.116973	0.00667334	0.0180115	0	0.128612	0.0118297	0.0743324	0.227453	0.281997	0.112803	0.0565811	0.193237	0.256623	0.485918	0.0299468	0.674992	0.0362319	0.0899281	0.339147
Streptomyces sp. ICC1	0.0956023	0.0423968	0.140593	0.102785	0.42349	0.103715	0.223555	0.019478	0.0947306	0.043573	0.0142959	0.0156238	0.0324317	0.322061	0.0188218	0.159417	0.740022	0.013967	0.0367034	0.450288	0.0462909	0.0600189	0.0473186	0.0743324	0.158688	0.0512722	0.310209	0.120235	0.193237	0.057947	2.00317	0.149734	0.202497	0.543478	0.719424	0.218023
Secundilactobacillus malefermentans	0	0.00706614	0.127812	0.0616713	0.0846979	0.0942863	0.0304847	0.038956	2.91297	3.51489	0.0571837	0.0234357	0.0648635	0.0644122	0	0.227739	0.048526	0.0226963	0.01001	0.0360231	0	0.0214353	0.00394322	0.00571788	0.0846337	0.0448632	0.0564016	0	0.0241546	0.0248344	0.0198334	0	0.0674992	0	0.0899281	0.0363372
Acinetobacter radioresistens	0	0	0	0	0	0	0.0406463	0	0.0118413	0	0	0	0	0	0	0	0	0	0.00333667	0	0	0	0	0	0	0.00640902	0.0282008	0.0212179	0.0483092	0.0165563	0.0297501	0.0224601	0	0.108696	6.83453	0.121124
Lactobacillus helveticus	0.143403	0.155455	0.383436	0.205571	0.734049	0.27343	0.1321	0.0973899	0.236827	0.159768	0.428878	0.109366	0.136213	0.386473	0.254094	0.113869	0.333616	0.289815	0.23023	0.0720461	0.104155	0.24865	0.197161	0.154383	0.211584	0.39095	0.0282008	0.148525	0.0966184	0.165563	0.0694169	0.0898405	0.134998	0.0362319	0	0.266473

## Sheet: below sp
Rank	TaxId	Scientific Name	1	2	3	4	5	6	7	8	9	10	11	12	13	14	15	16	17	18	19	20	21	22	23	24	25	26	27	28	29	30	31	32	33	34	35	36
below species	99822	Streptococcus dysgalactiae subsp. dysgalactiae	5	24.7423	19.9029	17.6056	11.3636	2.38305	25.908	5.92992	6.6055	10.7595	3.125	23.7838	19.214	11.1111	6.98529	24.3478	0.578035	14.313	2.79503	15.873	1.40845	12.7219	1.67785	18.4783	7.36842	20.4044	25.3521	15.8273	31.9328	9.2437	37.9464	15.2542	45.082	0.606061	38.7097	46.4115
below species	29397	Lactobacillus delbrueckii subsp. lactis	15	6.87285	10.6796	8.4507	2.27273	1.50044	0.968523	1.34771	1.2844	2.53165	17.5	7.56757	1.31004	19.4444	22.4265	1.73913	36.4162	27.4809	27.1739	3.1746	25.3521	27.5148	31.7114	14.4022	12.6316	13.0515	12.6761	6.47482	9.2437	21.8487	15.625	13.5593	4.09836	0	0	8.13397
below species	2583588	Salmonella enterica subsp. enterica serovar 1,4,[5],12:i:-	5	6.18557	1.45631	5.6338	8.63636	0	13.5593	0	0	0	0	5.94595	6.9869	0	5.88235	9.56522	0	0	0.310559	7.93651	0	1.18343	1.1745	0.271739	6.57895	3.67647	2.8169	1.43885	4.20168	1.68067	1.33929	0	0.819672	19.3939	3.22581	0.956938
below species	59201	Salmonella enterica subsp. enterica	15	5.84192	0.970874	9.15493	14.0909	0.176523	10.1695	0.269542	1.10092	1.89873	3.125	9.72973	9.60699	5.55556	10.2941	9.56522	1.15607	1.24046	0.621118	10.582	8.4507	3.25444	1.84564	0.271739	12.6316	5.69853	8.4507	7.19424	5.88235	2.52101	2.67857	1.69492	0	12.1212	0	6.2201
below species	1496303	Bacillus subtilis subsp. globigii	5	5.84192	4.36893	7.04225	4.54545	0.176523	0.726392	0.269542	0.183486	0.949367	3.125	2.16216	4.36681	2.77778	1.47059	1.73913	2.31214	1.81298	2.01863	0.529101	15.493	1.77515	1.34228	0.271739	1.31579	1.10294	0	0.719424	3.36134	1.68067	6.25	1.69492	3.27869	0	3.22581	0.956938
below species	1585	Lactobacillus delbrueckii subsp. bulgaricus	5	4.46735	4.36893	6.33803	1.36364	1.05914	1.45278	1.07817	0.917431	1.26582	7.5	7.56757	6.55022	5.55556	12.8676	5.21739	19.9422	25.7634	37.1118	1.0582	4.22535	24.5562	36.2416	16.3043	4.21053	10.2941	9.85915	12.9496	10.9244	8.40336	2.23214	22.0339	1.63934	0	0	1.43541
below species	47714	Lacticaseibacillus paracasei subsp. paracasei	0	4.46735	2.91262	1.40845	0.909091	0.176523	0.484262	0.808625	0.366972	1.89873	3.125	2.16216	1.74672	2.77778	1.10294	0	1.15607	2.57634	0.621118	0	0	1.77515	1.00671	2.71739	2.10526	2.75735	0	5.03597	0.840336	5.88235	0.446429	3.38983	0.819672	0	3.22581	1.43541
below species	55158	Streptomyces peucetius subsp. caesius	0	4.12371	0	0	2.72727	0	0.242131	0.269542	0	0	0	0.540541	1.74672	0	0.735294	0	0	0	0	0	0	0	0.167785	0	0.789474	1.83824	1.40845	0	0.840336	0	0.446429	0	0	10.303	0	0.478469
below species	113557	Lacticaseibacillus paracasei subsp. tolerans	5	3.78007	8.73786	4.22535	3.63636	0.794351	1.45278	1.07817	2.38532	3.16456	10	8.64865	10.4803	11.1111	3.30882	1.73913	13.8728	3.33969	2.32919	0.529101	2.8169	3.84615	0.671141	25	6.57895	4.41176	1.40845	6.47482	1.68067	6.72269	4.46429	3.38983	0	0	6.45161	6.69856
below species	40480	Mycoplasma capricolum subsp. capripneumoniae	0	2.4055	3.8835	0	5.45455	0.264784	0.726392	1.88679	0.550459	1.26582	2.5	3.24324	0.873362	0	1.10294	4.34783	1.7341	1.33588	2.17391	0	12.6761	2.07101	1.00671	1.08696	1.84211	1.83824	1.40845	5.03597	0.840336	5.04202	0.892857	1.69492	0.819672	0	9.67742	4.30622
below species	180854	Bacillus thuringiensis serovar huazhongensis	0	2.4055	0	0	0	90.2913	0	79.2453	75.7798	55.3797	0	0	0	0	0	0	0	0	0	0	0	0	0	0	0	0	0	0	0	0	0	0	0	0	0	0
below species	1360	Lactococcus lactis subsp. lactis	30	2.06186	4.36893	1.40845	4.54545	0.176523	5.08475	0.808625	0.917431	0	0	0.540541	2.62009	0	1.47059	2.6087	0	3.05344	0.621118	21.6931	0	1.18343	0.167785	1.3587	0.263158	4.22794	7.04225	1.43885	5.88235	0.840336	4.91071	1.69492	13.1148	0.606061	22.5806	7.17703
below species	90371	Salmonella enterica subsp. enterica serovar Typhimurium	0	2.06186	0.485437	2.8169	1.36364	0	3.1477	0	0	0.316456	0	2.7027	8.73362	2.77778	3.30882	1.73913	0.289017	0.0954198	0.621118	0.529101	0	0.295858	0.838926	0.271739	3.68421	6.80147	4.22535	3.59712	2.52101	0	0.892857	0	0	5.45455	0	0
below species	337330	Lactiplantibacillus plantarum subsp. plantarum	0	1.71821	13.5922	2.8169	2.72727	0.176523	2.66344	0.808625	0.917431	3.48101	9.375	1.62162	0.873362	8.33333	1.83824	3.47826	3.17919	1.9084	0.621118	0	0	3.84615	0.33557	0.815217	5.26316	1.47059	0	3.59712	1.68067	5.04202	2.67857	3.38983	1.63934	0	0	1.91388
below species	600	Salmonella enterica subsp. enterica serovar Thompson	0	1.71821	0	2.11268	0.454545	0	1.45278	0.269542	0	0	0.625	1.62162	3.05677	0	1.83824	1.73913	0.289017	0.0954198	0	2.6455	2.8169	0.591716	0.838926	0	2.36842	2.20588	2.8169	0.719424	1.68067	0	0.446429	0	0	4.24242	0	0
below species	57046	Salmonella enterica subsp. enterica serovar Paratyphi C	0	1.71821	0	0	2.72727	0	0.484262	0	0	0.632911	0	0	0.436681	0	0.735294	0	0	0	0	0.529101	0	0.295858	0.503356	0.271739	0.526316	0	0	0	0.840336	0	0	0	0	4.24242	0	0
below species	2737512	Lentilactobacillus buchneri subsp. silagei	0	1.37457	5.33981	0	0.454545	0.529568	0.242131	0.269542	0.733945	0.316456	1.875	0.540541	0.436681	8.33333	1.10294	0	1.15607	0.572519	0	1.0582	1.40845	0.887574	0.503356	0.543478	1.57895	0.367647	1.40845	2.15827	0	3.36134	0	0	0.819672	0	0	0
below species	119602	Streptococcus dysgalactiae subsp. equisimilis	0	1.37457	0.485437	2.8169	0.454545	0	2.42131	1.34771	0.733945	0.949367	1.875	1.62162	2.18341	2.77778	0.735294	1.73913	0.578035	0.667939	0.310559	1.5873	1.40845	0.887574	0	1.63043	0.789474	1.28676	1.40845	2.15827	1.68067	6.72269	1.78571	6.77966	0.819672	0	0	3.82775
below species	58712	Salmonella enterica subsp. enterica serovar Anatum	0	1.37457	5.82524	4.92958	3.63636	0.70609	1.21065	0.539084	0.366972	0.316456	0	0	1.31004	2.77778	0.735294	2.6087	1.7341	0.0954198	4.50311	4.2328	7.04225	0.591716	0.671141	4.61957	1.84211	0.183824	1.40845	5.7554	5.88235	0.840336	2.67857	8.47458	18.8525	10.9091	3.22581	2.87081
below species	115981	Salmonella enterica subsp. enterica serovar Montevideo	0	1.37457	0	0	2.72727	0	2.66344	0.269542	0	0	0	0.540541	0	0	1.10294	0.869565	0	0	0	1.5873	0	0	0.33557	0.271739	0.789474	1.10294	2.8169	0.719424	0	0	0.446429	0	0	1.81818	0	0
below species	135461	Bacillus subtilis subsp. subtilis	10	1.03093	0.970874	0.704225	1.36364	0.264784	0	0	0.917431	0.632911	0.625	1.08108	0.436681	2.77778	4.04412	0	1.15607	0.858779	0.465839	0	0	0.591716	0.503356	0	1.84211	0	2.8169	2.15827	0.840336	0.840336	1.78571	0	0.819672	0	0	0
below species	222805	Mycobacterium intracellulare subsp. chimaera	0	1.03093	0.970874	2.8169	1.36364	0	0.242131	0.269542	0	0	0.625	0	0	5.55556	0.367647	0	1.7341	0.19084	0.310559	0.529101	0	0.295858	0	0.271739	0.526316	0.183824	0	2.15827	0.840336	0.840336	1.78571	0	1.63934	0.606061	0	1.91388
below species	149539	Salmonella enterica subsp. enterica serovar Enteritidis	0	1.03093	0.485437	4.22535	3.63636	0	1.69492	0.269542	0	0	0	4.86486	4.36681	2.77778	2.94118	0.869565	0	0	0.15528	2.6455	0	0.295858	0.167785	0	3.42105	2.75735	1.40845	0.719424	0	0	0.892857	0	0	4.84848	0	0
below species	611	Salmonella enterica subsp. enterica serovar Heidelberg	5	0.687285	1.45631	2.11268	0	0	1.45278	0.269542	0	0	0	0	1.31004	0	1.10294	3.47826	0	0.0954198	0	3.1746	0	0	0.503356	0	2.10526	1.28676	0	2.15827	0.840336	0.840336	0.446429	0	0	3.0303	0	0
below species	115778	Leuconostoc gelidum subsp. gasicomitatum	0	0.687285	0	0	0	0	0	0	0	0	1.25	0	0.436681	0	0.367647	0	0	0.0954198	0	0	0	0.887574	0	0	0.526316	0	0	0	0	0.840336	0.446429	0	0	0	0	0
below species	90105	Salmonella enterica subsp. enterica serovar Saintpaul	0	0.687285	0	0	0	0.0882613	3.38983	0	0	0	0	0.540541	0.873362	0	1.10294	0	0.289017	0	0	0.529101	1.40845	0	0.33557	0	1.84211	0.919118	0	0	0.840336	0.840336	0	0	0	2.42424	0	0
below species	72407	Klebsiella pneumoniae subsp. pneumoniae	0	0.687285	0.485437	1.40845	2.27273	0	1.21065	0	0.183486	0.316456	0	1.08108	1.31004	0	0	2.6087	0	0	0.15528	2.1164	0	0	0.503356	0.271739	0.789474	0.183824	1.40845	0.719424	0.840336	0	0	0	0	0.606061	0	0
below species	2579247	Salmonella enterica subsp. enterica serovar Rough O:-:-	0	0.687285	0.485437	0.704225	1.36364	0	1.21065	0	0	0	0	1.62162	0	0	0.735294	1.73913	0	0.19084	0.310559	1.5873	0	0.591716	1.34228	0	1.05263	1.83824	1.40845	0.719424	0.840336	0	0	0	0	4.24242	0	0
below species	82689	Salmonella enterica subsp. enterica serovar Muenster	0	0.687285	0	2.11268	0.909091	0	0.726392	0	0	0	0	0.540541	1.31004	0	0	0.869565	0	0	0	0	0	0	0.167785	0	0	0.183824	1.40845	0.719424	0	0	0	0	0	1.21212	0	0
below species	834	Fibrobacter succinogenes subsp. succinogenes	0	0.687285	0	0	0	0	0	0	0	0	0	0.540541	0	0	0	0	0	0	0	0	1.40845	0	0	0	0	0	0	2.8777	0	0	0	3.38983	0	0	0	0
below species	59205	Salmonella enterica subsp. houtenae	0	0.687285	0	0	0.454545	0	0.242131	0	0	0	0	1.08108	0.436681	0	0.735294	0	0	0	0	0.529101	0	0	0.167785	0	0.526316	0.551471	0	0	0	0	0	0	0	0	0	0
below species	436295	Salmonella enterica subsp. enterica serovar Poona	0	0.687285	0	0	0.454545	0	0	0	0	0	0	0	0	0	0	0	0	0	0	0	0	0	0.167785	0	0	0	0	0	0	0	0	0	0	0	0	0
below species	40041	Streptococcus equi subsp. zooepidemicus	0	0.343643	0.485437	1.40845	2.27273	0	0	0	5.68807	11.7089	21.875	0	0.873362	0	0.367647	2.6087	0.289017	1.24046	0.310559	0	0	0.295858	0	0.815217	2.36842	0.183824	0	2.8777	0	5.88235	0	3.38983	1.63934	0	0	0
below species	83684	Lactobacillus delbrueckii subsp. delbrueckii	0	0.343643	5.33981	0	1.36364	0.0882613	0.726392	0.539084	0.183486	0.949367	3.75	0	0	2.77778	2.57353	0.869565	4.62428	5.24809	7.6087	0.529101	2.8169	3.5503	5.7047	2.98913	2.10526	2.57353	0	0.719424	1.68067	1.68067	0.446429	0	0	0	0	0.956938
below species	33966	Leuconostoc mesenteroides subsp. dextranicum	0	0.343643	0	0	0.454545	0.0882613	0.484262	0	0	0.316456	3.125	0	0	0	0	0	0.578035	0.28626	0	0.529101	0	0.591716	0	0	1.84211	0.367647	0	0	0	3.36134	0.446429	0	0	0	0	0.478469
below species	180877	Bacillus thuringiensis serovar pulsiensis	0	0.343643	0	0	0	0.0882613	0	0.539084	0.183486	0.949367	0	0	0	0	0	0	0	0	0	0	0	0	0	0	0	0	0	0	0	0	0	0	0	0	0	0
below species	29339	Bacillus thuringiensis serovar kurstaki	0	0.343643	0	0	0	0.0882613	0	0	0	0	0	0	0	0	0	0	0	0.19084	0.465839	0	1.40845	0	0.167785	0	0	0.183824	0	0	0	0	2.67857	0	0	0	0	0
below species	1242084	Salmonella enterica subsp. enterica serovar Krefeld	0	0.343643	0.485437	0.704225	0.454545	0	0.484262	0	0	0	0	0.540541	0	0	0	0.869565	0	0	0	0.529101	0	0	0	0	0.526316	0.367647	1.40845	0	0	0	0.446429	0	0	3.0303	0	0
below species	98360	Salmonella enterica subsp. enterica serovar Dublin	0	0.343643	0	0	0.454545	0	0	0	0	0	0	0	0	0	0	0.869565	0	0.0954198	0	1.0582	0	0	0	0	0	0.183824	0	0	0	0	0	0	0	1.21212	0	0
below species	90370	Salmonella enterica subsp. enterica serovar Typhi	0	0.343643	0	0	0.909091	0	0	0	0	0	0	0	0.436681	0	0.367647	0	0	0	0	0	0	0	0	0	0	0.183824	0	0	0	0	0	0	0	0	0	0
below species	66271	Pantoea stewartii subsp. stewartii	0	0.343643	0	1.40845	0	0	0.242131	0	0	0	0	0	0	0	0	0.869565	0	0	0	0	0	0	0.167785	0	0	0.367647	0	0	0	0	0	0	0	0	0	0
below species	58096	Salmonella enterica subsp. enterica serovar Bareilly	0	0.343643	0	0.704225	3.18182	0	3.87409	0	0	0	0	3.24324	1.31004	0	2.20588	2.6087	0	0	0	2.1164	1.40845	0	0.838926	0.271739	1.84211	0.551471	1.40845	0	0.840336	0	0.446429	0	0	0.606061	0	0.478469
below species	42323	Vibrio anguillarum serovar O1	0	0.343643	0	0	0	0	0	0	0	0	0	0	0	0	0	0	0	0	0	0	0	0	0	0	0	0	0	0	0	0	0	0	0	0	0	0
below species	108619	Salmonella enterica subsp. enterica serovar Newport	0	0.343643	0	0	0.454545	0	0.242131	0	0	0	0	0.540541	0	0	0	0	0	0	0.15528	0	0	0	0	0	0.263158	0.367647	0	0	0	0	0.446429	0	0	0	0	0
below species	29474	Salmonella enterica subsp. enterica serovar California	0	0.343643	0	0.704225	0	0	1.69492	0	0	0	0	0.540541	1.74672	0	0	1.73913	0	0	0.15528	2.1164	1.40845	0.295858	0	0	0.789474	0.735294	0	0.719424	0	0	0	1.69492	0	1.21212	0	0
below species	359387	Xanthomonas euvesicatoria pv. alfalfae	0	0.343643	0	0	0	0	0	0	0	0	0	0.540541	0	0	0	0	0	0	0	0	0	0	0	0	0	0	0	0	0	0	0	0	0	0	0	0
below species	33967	Leuconostoc mesenteroides subsp. mesenteroides	0	0	0.485437	0	0.454545	0.0882613	0.242131	0	0	0	2.5	0	0	0	0	0	0.289017	0	0	0.529101	0	0.295858	0	1.3587	1.31579	0	0	0	0	0.840336	0	0	0	0	0	0
below species	249265	Lactobacillus delbrueckii subsp. indicus	0	0	0	0	0	0	0	0	0	0	1.875	0	0	0	1.83824	0	3.75723	4.19847	4.03727	0	0	3.5503	4.02685	3.53261	0	0.919118	1.40845	0	0.840336	0	0	0	0	0	0	0
below species	1179100	Bacillus cereus biovar anthracis	0	0	0	0	0	0	0	0	0	0	0.625	0	0	0	0	0	0	0.0954198	0	0	0	0	0.167785	0	0	0	0	0	0.840336	0	0	1.69492	0	0	0	0
below species	115542	Loigolactobacillus coryniformis subsp. torquens	0	0	0	0	0	0.176523	0	0	0	0	0	0	0	0	0	0	0	0.19084	0.15528	0	0	0	0.167785	0.543478	0.263158	0	0	0	0	0	0.446429	0	1.63934	0	0	0.956938
below species	1734925	Cutibacterium acnes subsp. acnes	0	0	0	1.40845	0	0.176523	0	0.269542	0	0	0	0	0	0	0	0	0	0	0	0	0	0	0.167785	0	0	0	0	0	0	0	0	0	0	0	0	0
below species	639200	Sphaerotilus natans subsp. sulfidivorans	0	0	0	0	0	0.0882613	0	0	0	0	0	0	0	0	0	0	0	0	0	0	0	0	0	0	0	0	0	0	0	0	0	1.69492	0	0	0	0
below species	1552	Clostridium estertheticum subsp. estertheticum	0	0	0	0	0	0.0882613	0	0	0	0	0	0	0	0	0	0	0	0	0	0	0	0	0	0	0	0	0	0	0	0	0	0	0	0	0	0
below species	1679	Bifidobacterium longum subsp. longum	0	0	0	0	0.454545	0.0882613	0	0	0	0	0	0.540541	0	0	0	0	0.867052	0.19084	0	0	0	0.295858	0	0.271739	0.263158	0	0	0.719424	0	0	0	0	0.819672	0	0	0
below species	366649	Xanthomonas citri pv. fuscans	0	0	0	0	0.454545	0.0882613	0	0	0	0	0	0	0	0	0	0	0.289017	0	0.15528	0.529101	0	0	0.167785	0	0	0.183824	0	0	0	2.52101	0	0	0	0	3.22581	0
below species	138532	Curtobacterium flaccumfaciens pv. flaccumfaciens	0	0	0	0	0	0.0882613	0	0	0	0	0	0	0.436681	0	0	0	0	0	0	0	0	0	0	0	0	0	0	0	0	0	0	0	0	0	0	0
below species	1671868	Vibrio tapetis subsp. tapetis	0	0	0.485437	0	0	0	0.726392	0	0	0	0	0	0.436681	0	0	0	0	0	0	1.0582	0	0	0	0	0.526316	0.183824	0	0	0	0	0.446429	0	0	0	0	0
below species	36826	Clostridium botulinum A	0	0	0.485437	0	0	0	0	0	0	0	0	0	0	0	0	0	0	0	0	0	0	0	0	0	0	0	0	0	0	0	0	0	0	0	0	0
below species	286783	Salmonella enterica subsp. enterica serovar Indiana	0	0	0	0	0.454545	0	0	0	0	0	0	0.540541	0	0	0	0	0	0	0	0.529101	0	0	0	0	0	0.183824	0	0	0	0	0	0	0	0	0	0
below species	1458253	Streptococcus oralis subsp. dentisani	0	0	0	0	0	0	0	0	0	0	0	0	0	0	0	0	0	0	0	0	0	0	0	0	0	0	0	0	0	0.840336	0	0	0	0	0	0
below species	33014	Clavibacter michiganensis subsp. insidiosus	0	0	0	0	0	0	0	0	0	0	0	0	0	0	0	0	0	0	0	0	0	0	0	0	0	0	0	0	0	0	0	0	0	0	0	0.478469
below species	321	Pseudomonas syringae pv. syringae	0	0	0	0	0	0	0	0	0	0	0	0	0	0	0	0	0	0	0	0.529101	0	0	0	0	0	0	0	0.719424	0	0	0.446429	0	0	0	0	0
below species	386	Rhizobium leguminosarum bv. trifolii	0	0	0	0.704225	0	0	0	0	0	0	0	0	0	0	0	0	0	0	0	0	0	0	0	0	0	0	0	0	0	0	0	0	0	0	0	0
below species	387	Rhizobium leguminosarum bv. viciae	0	0	0	0	0	0	0	0	0	0	0	0	0	0	0	0	0	0	0	0	0	0	0	0	0	0	1.40845	0	0	0	0	0	0	0	0	0
below species	1507806	Campylobacter fetus subsp. testudinum	0	0	0	0	0	0	0	0	0	0	0	0	0	0	0	0	0	0	0	0	0	0	0	0	0	0	0	0	0	0	0	0	0.819672	0	0	0
below species	555	Pectobacterium carotovorum subsp. carotovorum	0	0	0	0	0	0	0	0	0	0	0	0	0	0	0	0	0	0	0	0	0	0	0.167785	0	0	0	0	0	0	0	0	0	0	0	0	0
below species	115541	Loigolactobacillus coryniformis subsp. coryniformis	0	0	0	0	0	0	0	0	0	0	0	0	0	0	0	0	0.289017	0	0	0	0	0	0	0	0	0	0	0	0	0	0	0	0	0	0	0
below species	58340	Streptomyces lavendulae subsp. lavendulae	0	0	0	0	0	0	0	0	0	0	0	0	0	0	0	0.869565	0	0	0	0	0	0	0	0	0	0	0	0	0	0	0.446429	1.69492	0	0	0	0
below species	197700	Aeromonas salmonicida subsp. masoucida	0	0	0	0	0	0	1.21065	0	0	0	0	0	0	0	0	0	0	0.0954198	0.310559	1.0582	0	0	0	0	0	0	0	0	0	0	0	0	0	0	0	0
below species	1388	Alicyclobacillus acidocaldarius subsp. acidocaldarius	0	0	0	0	0.454545	0	0.484262	0	0	0	0	0	0	0	0	0	0	0	0.15528	0.529101	0	0	0	0	0.526316	0	0	0	0	0	0	0	0	0	0	0
below species	1690	Bifidobacterium pseudolongum subsp. globosum	0	0	0	0	0	0	0	0	0	0	0	0	0	0	0	0	0	0	0	0.529101	0	0	0	0	0	0	0	0	0	0	0	0	0	0	0	0
below species	91891	Legionella pneumophila subsp. pneumophila	0	0	0	0.704225	0.454545	0	0.968523	0.269542	0	0	0	0.540541	0	0	0	0	0	0	0	0	0	0	0	0	0	0.183824	1.40845	0	0	0.840336	0	0	0	1.21212	0	0
below species	91890	Legionella pneumophila subsp. pascullei	0	0	0	0	0	0	0	0	0	0	0	0	0	0	0	0.869565	0	0	0	0	0	0	0	0	0	0	0	0	0	0	0	0	0	0	0	0
below species	2103	Mycoplasma mycoides subsp. mycoides	0	0	0	0	0	0	0	0	0	0	0	0	0	0	0	0	0	0	0.15528	0	0	0	0	0	0	0	0	0	0	0	0	0	0	0	0	0
below species	1296536	Enterobacter hormaechei subsp. xiangfangensis	0	0	0	0	0	0	0	0	0	0	0	0	0	0	0	0	0	0	0	0.529101	0	0	0	0	0	0	0	0	0	0	0	0	0	0	0	0
below species	76857	Fusobacterium nucleatum subsp. polymorphum	0	0	0	0	0	0	0	0.269542	0	0	0	0	0	0	0	0	0	0.0954198	0	0	0	0	0	0	0	0	0	0	0	0	0	0	0	0	0	0
below species	76859	Fusobacterium nucleatum subsp. animalis	0	0	0	0	0	0	0.242131	0	0	0	0	0	0.436681	0	0	0	0	0	0	0	1.40845	0	0	0	0	0	0	0	0	0	0.446429	0	0	0	0	0
below species	28144	Salmonella enterica subsp. enterica serovar Derby	0	0	0	0.704225	0	0	0	0	0	0	0	0	0	0	0	0	0	0	0	0	0	0	0	0	0	0	0	0	0	0	0	0	0	0	0	0
below species	85581	Photobacterium damselae subsp. damselae	0	0	0	0	0	0	0.242131	0	0	0	0	0	0	0	0	0	0	0	0	0	0	0	0	0	0	0	0	0	0	0	0	0	0	0	3.22581	0
below species	44688	Lactococcus lactis subsp. lactis bv. diacetylactis	0	0	0	0	0	0	0.242131	0	0	0	0	0	0	0	0	0	0	0	0	0	0	0	0	0	0	0	0	0	0	0	0	0	0.819672	0	0	0
below species	757414	Pseudomonas cannabina pv. alisalensis	0	0	0	0	0	0	0	0	0	0	0	0	0	0	0	0	0	0	0	0	0	0	0	0	0	0	0	0	0	0	0	0	0	0	3.22581	0
below species	134875	Xanthomonas translucens pv. translucens	0	0	0	0	0	0	0.242131	0	0	0	0	0	0	0	0	0	0	0.0954198	0	0	0	0	0	0	0	0	0	0	0	0	0	0	0	0	0	0
below species	249586	Streptomyces cacaoi subsp. asoensis	0	0	0	0	0.454545	0	0	0	0	0	0	0	0	0	0	0	0	0	0	0	0	0	0	0	0	0	0	0	0	0	0	0	0	0	0	0
below species	1077085	Salmonella enterica subsp. enterica serovar Fresno	0	0	0	0	0	0	0	0	0	0	0	0	0	0	0.367647	0	0	0	0	0	0	0	0	0	0	0	0	0	0	0	0	0	0	0	0	0
below species	257985	Bacillus thuringiensis serovar andalousiensis	0	0	0	0	0	0	0	0	0	0	0	0	0	0	0.367647	0	0	0	0	0	0	0	0	0	0	0	0	0	0	0	0	0	0	0	0	0
below species	143387	Fusobacterium necrophorum subsp. funduliforme	0	0	0	0	0	0	0	0	0	0	0	0	0	0	0	0	0.289017	0	0	0	0	0	0	0	0	0	0	0	0	0	0	0	0	0	0	0
below species	86040	Xanthomonas citri pv. malvacearum	0	0	0	0	0	0	0	0	0	0	0	0	0	0	0	0	0	0	0	0	0	0	0.167785	0	0	0	0	0	0	0	0	0	0	0	0	0
below species	323655	Neorhizobium galegae bv. orientalis	0	0	0	0	0	0	0	0	0	0	0	0	0	0	0	0	0.289017	0	0	0	0	0	0	0	0	0	0	0	0	0	0	0	0	0	0	0.478469
below species	323656	Neorhizobium galegae bv. officinalis	0	0	0	0	0	0	0.242131	0	0	0	0	0	0	0	0	0	0	0	0	0	0	0	0	0	0	0	0	0	0	0	0	0	0	0.606061	0	0.478469
below species	53354	Streptococcus gallolyticus subsp. gallolyticus	0	0	0	0	0	0	0.242131	0.269542	0	0	0	0	0	0	0	1.73913	0	0.19084	0	0	0	0	0	0	0	0	0	0	0	0	0	0	0	0	0	0.956938
below species	86192	Pseudomonas chlororaphis subsp. aurantiaca	0	0	0	0	0	0	0	0	0	0	0	0	0	0	0	0	0	0	0	0	0	0	0	0	0	0	0	0	0	0	0.446429	0	0	0	0	0
below species	119072	Caldanaerobacter subterraneus subsp. tengcongensis	0	0	0	0	0	0	0	0	0	0	0	0	0	0	0	0	0	0.0954198	0	0	0	0	0	0	0	0	0	0	0	0	0	0	0	0	0	0
below species	487838	Xanthomonas citri pv. punicae	0	0	0	0	0	0	0	0	0	0	0	0	0	0	0	0	0	0	0	0	1.40845	0	0	0	0	0	0	0	0	0	0	0	0	0	0	0
below species	487904	Xanthomonas hortorum pv. carotae	0	0	0	0.704225	0	0	0	0	0	0	0	0	0	0	0	0	0	0	0	0	0	0	0	0	0	0	0	0	0	0	0	0	0	0	0	0
below species	2585117	Alistipes onderdonkii subsp. vulgaris	0	0	0	0	0	0	0	0	0	0	0	0	0	0	0	0	0	0	0	0	0	0	0.167785	0	0	0	0	0	0	0	0	0	0	0	0	0
below species	1266845	Carnobacterium inhibens subsp. gilichinskyi	0	0	0	0	0	0	0.242131	0	0	0	0	0	0	0	0	0	0	0	0	0	0	0	0	0	0	0	0	0	0	0	0	0	0	0	0	0
below species	1537158	Lactobacillus delbrueckii subsp. jakobsenii	0	0	0	0	0	0	0	0	0	0	0	0	0	0	0.735294	0	0.867052	1.33588	2.32919	0	0	0.887574	2.18121	0.543478	0	0.551471	0	0.719424	0.840336	0	0	0	0	0	0	0
below species	1660067	Campylobacter pinnipediorum subsp. pinnipediorum	0	0	0	0	0	0	0	0	0	0	0	0	0	0	0	0	0	0	0	0	0	0	0	0	0	0.183824	0	0	0	0	0	0	0	0	0	0
below species	103721	Actinosynnema pretiosum subsp. pretiosum	0	0	0	0	0	0	0	0	0	0	0	0	0	0	0	0	0	0.0954198	0	0	0	0	0	0	0	0	0	0	0	0	0	0	0	0	0	0
below species	103796	Pseudomonas syringae pv. actinidiae	0	0	0	0	0	0	0	0	0	0	0	0	0	0	0	0	0	0	0	0	0	0	0	0	0	0	0	0	0	0	0	1.69492	0	0	0	0
below species	38294	Photobacterium damselae subsp. piscicida	0	0	0	0	0	0	0.726392	0.269542	0	0	0	0	0	0	0	0.869565	0	0.0954198	0	2.1164	0	0	0.167785	0	0.263158	0	0	0	0	0	0	0	0	0	0	0
below species	1160769	Salmonella enterica subsp. enterica serovar Worthington	0	0	0	0	0	0	0.484262	0.269542	0	0	0	0	0	0	0	0	0	0	0	0	0	0	0.33557	0	0.263158	0.735294	0	0	0	0	0	0	0	2.42424	0	0
below species	1234662	Yersinia pestis subsp. pestis bv. Medievalis	0	0	0	0	0	0	0	0	0	0	0	0	0	0	0	0	0	0.0954198	0	0	0	0	0	0	0	0	0	0	0	0	0	0	0	0	0	0
below species	145259	Leptospira biflexa serovar Patoc	0	0	0	0	0	0	0	0	0	0	0	0	0	0	0	0	0	0	0	0.529101	0	0	0	0	0.526316	0	0	0	0	0	0	0	0	0	0	0
below species	2021403	Salmonella enterica subsp. enterica serovar Adjame	0	0	0	0	0.454545	0	0	0	0	0	0	0	0	0	0	0	0	0	0	0	0	0	0	0	0	0	0	0	0	0	0	0	0	0.606061	0	0
below species	1529886	Bacillus atrophaeus subsp. globigii	0	0	0	0	0	0	0	0	0	0	0	0	0	0	0	0	0	0.19084	0.310559	0	0	0	0.167785	0.543478	0	0	0	0	0	0	0	0	0	0	0	0
below species	694327	Desulfovibrio carbinoliphilus subsp. oakridgensis	0	0	0	0	0	0	0	0	0	0	0	0	0	0	0	0	0	0	0.15528	0	1.40845	0	0.167785	0	0	0	0	0	0	0	0	0	0	0	0	0
below species	440524	Salmonella enterica subsp. enterica serovar 4,[5],12:i:-	0	0	0	0	0	0	0	0	0	0	0	0	0	0	0	0	0	0	0	0	0	0	0	0	0	0	0	0	0	0	0	0	0	0.606061	0	0
below species	1710356	Salmonella enterica subsp. salamae serovar 57:z29:z42	0	0	0	0	0	0	0	0	0	0	0	0	0	0	0.367647	0	0	0	0	0	0	0	0	0	0	0	0	0	0	0	0	0	0	0.606061	0	0
below species	2480908	[Mycobacterium] chelonae subsp. gwanakae	0	0	0	0	0	0	0.242131	0	0	0	0	0	0	0	0	0	0	0	0	0	0	0	0	0	0	0	0	0	0	0	0	0	0	0	0	0
below species	80870	Acidovorax avenae subsp. avenae	0	0	0	0	0	0	0	0	0	0	0	0	0	0	0	0	0	0	0	0	0	0	0	0	0	0	0	0	0	0	0	0	0	0.606061	0	0
below species	195709	Xanthomonas arboricola pv. juglandis	0	0	0	0	0	0	0	0	0	0	0	0	0	2.77778	0	0	0	0	0	0	0	0	0	0	0	0	0	0	0	0	0	0	0	0	0	0
below species	31963	Clavibacter michiganensis subsp. nebraskensis	0	0	0	0	0	0	0	0	0	0	0	0	0	0	0	0	0	0	0	0	0	0	0	0	0	0	0	0	0	0	0	1.69492	0	0	0	0
below species	31994	Beijerinckia indica subsp. indica	0	0	0	0	0	0	0.242131	0	0	0	0	0	0	0	0	0	0	0	0	0	0	0	0	0	0	0	0	0	0	0	0	0	0	0	0	0
below species	114197	Selenomonas ruminantium subsp. lactilytica	0	0	0	0	0	0	0	0	0	0	0	0.540541	0.436681	0	0.367647	0.869565	0	0	0.15528	0	1.40845	0	0	0	0	0	0	0	0	0	0	0	0	0	0	0
below species	360196	Francisella noatunensis subsp. noatunensis	0	0	0	0	0	0	0	0	0	0	0	0	0	0	0	0	0	0	0.15528	0	0	0	0	0	0	0	0	0	0	0	0	0	0	0	0	0
below species	302911	Bifidobacterium animalis subsp. lactis	0	0	0	0	0.909091	0	0	0	0	0	0	0.540541	0.436681	0	0	1.73913	0	0	0	0	0	0.295858	0	0	0.263158	0.183824	0	0	0	0	0.446429	0	0	0.606061	0	0
below species	147375	Paenibacillus larvae subsp. larvae	0	0	0	0	0	0	0	0	0	0	0	0	0	0	0	0	0	0.0954198	0	0	1.40845	0	0	0	0	0	0	0	0	0	0.446429	0	0	0	0	0
below species	155615	Fusobacterium nucleatum subsp. vincentii	0	0	0	0	0	0	0	0	0	0	0	0	0.436681	0	0	0	0	0	0	0	0	0	0	0	0.263158	0	0	0	0	0	0	0	0	0	0	0
